# Supplementary material for: Dietary Intervention for Overweight and Obese Adults: Comparison of Low-Carbohydrate and Low-Fat Diets. A Meta-Analysis
Source: PLoS One. 2015 Oct 20;10(10):e0139817. doi: 10.1371/journal.pone.0139817 (PMC4618935; doi:10.1371/journal.pone.0139817)
Supplement: S3 File — (TXT) [file pone.0139817.s003.txt]

#============    LoCHO vs LoFAT Analysis      ============#
#                                                         #                  
#       code written and/or QCd by jsb 02.15.15           #
#                                                         #
#   Run in Windows 7 Pro (64 bit) in Parallels v.8.0      #
#                under Mac OSX v.10.9.5                   #
#       BEST run natively under Mac OSX v.10.9.5          #
#=========================================================#
####   INDEX OF KEY ACTIONS   ####
# 0096 Set working directory
# 0116 Sink output of "analysis" => "LoCHOvLoFAT.Analysis.02.15.15.txt"
# 0118 Read in data
# 0612 Write file with "risk scores" =>"The.Data.With.Risks.02.15.15.csv"
# 1534 End sink of "analysis" 
# 1552 Sink output of "sensitivities" => "Sensitivity.Analysis.02.15.15.txt"
# 1605 Write file with "groups" => "LoCHOvLoFAT.With.Groups.02.15.15.csv"
# 3181 End sink of "sensitivities"
# 3190 Sink output of "BEST" => "BEST.Analysis.02.15.15.txt"
# 3520 End sink of "BEST"

######### High level background information on modeling #########
# basics required:
#  baseline variables: report means for loCHO/loFAT without statss
#    perform for all, T2DM and NoDM (this last group "pure" overweight/obese)
#  Risk scores calculated in Atkinsv.4.Risk.4.Cases.021515.R to be pasted in.
#
#  Calculate amount of change in parameters within each group, by frequentist
#    and bayesian methods
# Plan for Frequentist meta-analysis:
#  1. Use random effects models
#  2. Provide Forest plots
#  3. Perform sensitivity analyses for the effect on change in weight via:
#      sex, study size, drop-outs, duration and ITT vs. Completer data reported
# Plan for Bayesian modeling:
#  1. perform bayesian analysis via this model:
#       {
#         mu ~ dnorm( 0.0, 1.0E-6 )
#         sigma.theta ~ dunif( 0, 16)
#         for (i in 1:k )
#         {
#           theta[ i ] ~ dnorm( mu, tau.theta )
#           y[ i ] ~ dnorm( theta[ i ], tau.y[ i ] )
#         }
#         tau.theta <- 1.0 / (pow(sigma.theta, 2))
#         prob.any <- step(0-mu)
#       }
#  2. repeat for all 9 variables of interest
#      Wt, BMI, Chol, HDL, LDL, TG, HbA1c, SysBP, Pooled Risk Score
#  3. repeat for T2DM-only and then No-T2DM studies - distinct model files
#        atkins.t2dm.data <- subset(atkins.data, atkins.data$group.t2dm == "y")
#        atkins.nodm.data <- subset(atkins.data, atkins.data$group.nodm == "y")

################   Set-up: BEST Method by Kruschke   ########################
# V. 01/19/13 by johnkruschke@gmail.com  http://www.indiana.edu/~kruschke/BEST/
# **** Running BEST code in Win7 emulator on Mac OSX requires install of JAGS.
# ****
###
### To run this program, please prepare your computer as follows.
### 1. Install the general-purpose programming language R from  
###      http://www.r-project.org/
###    Install the version of R appropriate for your computer's operating
###    system (Windows, MacOS, or Linux).   
### 2. Install the Bayesian MCMC sampling program JAGS from
###      http://mcmc-jags.sourceforge.net/
###    Again, intall the version appropriate for your operating system.
### 3. Install the R editor, RStudio, from
###      http://rstudio.org/
###    This editor is not necessary, but highly recommended.
### 4. Invoke RStudio (or R by itself). At the command prompt, type
###      install.packages("rjags")
###    You will be asked to select an internet server; choose one. The
###    package rjags communicates with JAGS from R.
### 5. Make sure that the following programs are all
###    in the same folder as this file:
###      BESTexample.R (this file)
###      BEST.R
###      plotPost.R
###      HDIofMCMC.R
###      HDIofICDF.R
###      BESTexamplePower.R 
###      openGraphSaveGraph.R
### 6. Make sure that R's working directory is the folder in which those 
###    files reside. In RStudio, use menu tabs Tools -> Set Working Directory.
###    If working in R, use menu tabs File -> Change Dir.
### 7. After the above actions are accomplished, this program should
###    run as-is in R. You may "source" it to run the whole thing at once,
###    or run lines one at a time, in order.
### Problems? Please use the search term "installing" at  
### http://doingbayesiandataanalysis.blogspot.com/

## *****************************************************************************
LoCHOvLoFAT.Annals
###### START HERE ==>   Load packages and set directories/paths   ######
# Set manually in MAC OSX, programmatically within parallels/Win7
# setwd("~/Documents/Parallels/R/LoCHOvLoFAT.Annals")
setwd("Z:/Documents/Parallels/R/LoCHOvLoFAT.Annals")
data.path <- paste(getwd(), "/Data/", sep="")
ma.path <- paste(getwd(), "/Meta-Analysis.out/", sep="")
sens.path <- paste(getwd(), "/Sensitivity.out/", sep="")
best.path <- paste(getwd(), "/BEST.out/", sep="")
bugs.path <- paste(getwd(), "/BUGS/", sep="")

library(plyr)
library(scales)
library(metafor)
library(compute.es)
library(tcltk)
library(ggplot2)
library(gridExtra)
library(R2OpenBUGS)
library(Hmisc) # cut2
library(Rmisc) # calculate confidence intervals

#########    Read Data then Calculate Risks    #########
## set up for output to console and file
sink(paste(ma.path, "LoCHOvLoFat.Analysis.02.15.15.txt", sep=""), append=TRUE, 
     split=TRUE)
the.data <- read.csv(paste(data.path, "LoCHOvLoFAT.Dataset.csv", sep=""),
  header=TRUE)
risk <- the.data # serves as placeholder for intermediate calculations

#########      POOLED COHORT RISK CALCULATIONS      #########
"*******************************************"
"*******************************************"
""
"          POOLED COHORT RISK CALCULATIONS          "
""
"*******************************************"
"*******************************************"
#                                                                  #
# factors from Sean Coady (NHLBI); age independent                 #
# white female: baseline.survival <- 0.9665; mean.value <- -29.18) #
# white male: baseline.survival <- 0.9144; mean.value <- 61.18)    #
##
#########       WHITE-LOW-RISK         ##########  wh_lo  ##############
###
##### WH-LO risk control - baseline
risk$baseline.wh_lo.sum.f.control <- 4.884 * log(the.data$age.control)^2 -
  29.799 * log(the.data$age.control) + 13.540 * 
  log(the.data$factor.cholesterol.control) - 3.114 * (log(the.data$age.control)*
  log(the.data$factor.cholesterol.control)) - 13.578 * 
  log(the.data$factor.hdl.control) + 3.149 *(log(the.data$age.control) *
  log(the.data$factor.hdl.control)) + 1.957 * 
  log(the.data$factor.bpsystolic.control)
risk$baseline.wh_lo.sum.m.control <- 12.344 * log(the.data$age.control) + 
  11.853 * log(the.data$factor.cholesterol.control) - 2.664 * 
  (log(the.data$age.control) * log(the.data$factor.cholesterol.control)) - 
  7.990 * log(the.data$factor.hdl.control) + 1.769 * (log(the.data$age.control)*
  log(the.data$factor.hdl.control)) + 1.764 * 
  log(the.data$factor.bpsystolic.control)
risk$baseline.wh_lo.f.control <- 1 -
  (0.9665 ^ (exp(risk$baseline.wh_lo.sum.f.control + 29.18)))
risk$baseline.wh_lo.m.control  <- 1 -
  (0.9144 ^ (exp(risk$baseline.wh_lo.sum.m.control - 61.18)))
# use this in final analysis
the.data$baseline.wh_lo.risk.control <- ((1 -
  (as.numeric(sub("%", "", the.data$pcmale.control)))/100) *
  risk$baseline.wh_lo.f.control) +
  ((as.numeric(sub("%", "", the.data$pcmale.control))/100) *
  risk$baseline.wh_lo.m.control)
##### WH-LO risk rx - baseline
risk$baseline.wh_lo.sum.f.rx <- 4.884 * log(the.data$age.rx) ^2 - 29.799 *
  log(the.data$age.rx) + 13.540 * log(the.data$factor.cholesterol.rx) - 3.114 *
  (log(the.data$age.rx) * log(the.data$factor.cholesterol.rx)) - 13.578 * 
  log(the.data$factor.hdl.rx) + 3.149 * (log(the.data$age.rx) *                                           
  log(the.data$factor.hdl.rx)) + 1.957 * 
  log(the.data$factor.bpsystolic.control)
risk$baseline.wh_lo.sum.m.rx <- 12.344 * log(the.data$age.rx) + 11.853 *
  log(the.data$factor.cholesterol.rx) - 2.664 * (log(the.data$age.rx) * 
  log(the.data$factor.cholesterol.rx)) - 7.990 * log(the.data$factor.hdl.rx) +
  1.769 * (log(the.data$age.rx) * log(the.data$factor.hdl.rx)) + 1.764 * 
  log(the.data$factor.bpsystolic.rx)
risk$baseline.wh_lo.f.rx <- 1 - 
  (0.9665 ^ (exp(risk$baseline.wh_lo.sum.f.rx + 29.18)))
risk$baseline.wh_lo.m.rx  <- 1 -
  (0.9144 ^ (exp(risk$baseline.wh_lo.sum.m.rx - 61.18)))
# use this in final analysis
the.data$baseline.wh_lo.risk.rx <- ((1 - 
  (as.numeric(sub("%", "", the.data$pcmale.rx)))/100) *
  risk$baseline.wh_lo.f.rx) +
  ((as.numeric(sub("%", "", the.data$pcmale.rx))/100) *
  risk$baseline.wh_lo.m.rx)
###
##### WH-LO risk control - outcome
risk$outcome.wh_lo.sum.f.control <- 4.884 * log(the.data$age.control + 
  (the.data$factor.weeks.both /52))^2 - 29.799 * log(the.data$age.control +
  (the.data$factor.weeks.both / 52)) + 13.540 * 
  log(the.data$outcome.mean.cholesterol.control + 
  the.data$factor.cholesterol.control) - 3.114 * 
  (log(the.data$age.control + (the.data$factor.weeks.both / 52)) *
  log((the.data$outcome.mean.cholesterol.control + 
  the.data$factor.cholesterol.control))) - 13.578 *
  log(the.data$outcome.mean.hdl.control + the.data$factor.hdl.control) + 3.149 *
  (log(the.data$age.control + (the.data$factor.weeks.both / 52)) *
  log((the.data$outcome.mean.hdl.control + the.data$factor.hdl.control))) + 
  1.957 * log((the.data$outcome.mean.systolicbp.control + 
  the.data$factor.bpsystolic.control))
risk$outcome.wh_lo.sum.m.control <- 12.344 * log(the.data$age.control + 
  (the.data$factor.weeks.both / 52)) + 11.853 * 
  log((the.data$outcome.mean.cholesterol.control +
  the.data$factor.cholesterol.control)) - 2.664 * (log(the.data$age.control + 
  (the.data$factor.weeks.both / 52)) * 
  log((the.data$outcome.mean.cholesterol.control +
  the.data$factor.cholesterol.control))) - 7.990 *
  log((the.data$outcome.mean.hdl.control + the.data$factor.hdl.control)) + 
  1.769 * (log(the.data$age.control + (the.data$factor.weeks.both / 52)) *
  log(the.data$outcome.mean.hdl.control + the.data$factor.hdl.control)) + 
  1.764 * log(the.data$outcome.mean.systolicbp.control + 
  the.data$factor.bpsystolic.control)
risk$outcome.wh_lo.f.control <- 1 -
  (0.9665 ^ (exp(risk$outcome.wh_lo.sum.f.control + 29.18)))
risk$outcome.wh_lo.m.control  <- 1 -
  (0.9144 ^ (exp(risk$outcome.wh_lo.sum.m.control - 61.18)))
# use this in final analysis
the.data$outcome.wh_lo.risk.control <- ((1 -
  (as.numeric(sub("%", "", the.data$pcmale.control)))/100) *
  risk$outcome.wh_lo.f.control) +
  ((as.numeric(sub("%", "", the.data$pcmale.control))/100) *
  risk$outcome.wh_lo.m.control)
##### WH-LO risk rx - outcome
risk$outcome.wh_lo.sum.f.rx <- 4.884 *
  log(the.data$age.rx + (the.data$factor.weeks.both / 52))^2 - 29.799 * 
  log(the.data$age.rx + (the.data$factor.weeks.both/52)) + 13.540 * 
  log(the.data$outcome.mean.cholesterol.rx + the.data$factor.cholesterol.rx) - 
  3.114 * (log(the.data$age.rx + (the.data$factor.weeks.both / 52)) * 
  log(the.data$outcome.mean.cholesterol.rx + the.data$factor.cholesterol.rx)) - 
  13.578 * log(the.data$outcome.mean.hdl.rx + the.data$factor.hdl.rx) + 3.149 *
  (log(the.data$age.rx + (the.data$factor.weeks.both/52))*
  log(the.data$outcome.mean.hdl.rx + the.data$factor.hdl.rx)) + 1.957 * 
  log(the.data$outcome.mean.systolicbp.rx + the.data$factor.bpsystolic.rx)
risk$outcome.wh_lo.sum.m.rx <- 12.344 * log(the.data$age.rx + 
  (the.data$factor.weeks.both / 52)) + 11.853 *
  log((the.data$outcome.mean.cholesterol.rx + the.data$factor.cholesterol.rx)) -
  2.664 * (log(the.data$age.rx + (the.data$factor.weeks.both / 52)) *
  log((the.data$outcome.mean.cholesterol.rx + the.data$factor.cholesterol.rx)))- 
  7.990 * log((the.data$outcome.mean.hdl.rx + the.data$factor.hdl.rx)) + 1.769 * 
  (log(the.data$age.rx + (the.data$factor.weeks.both/52)) *
  log(the.data$outcome.mean.hdl.rx + the.data$factor.hdl.rx)) + 1.764 * 
  log(the.data$outcome.mean.systolicbp.rx + the.data$factor.bpsystolic.rx)
risk$outcome.wh_lo.f.rx <- 1 -
  (0.9665 ^ (exp(risk$outcome.wh_lo.sum.f.rx + 29.18)))
risk$outcome.wh_lo.m.rx  <- 1 -
  (0.9144 ^ (exp(risk$outcome.wh_lo.sum.m.rx - 61.18)))
# use this in final analysis
the.data$outcome.wh_lo.risk.rx <- ((1 -
  (as.numeric(sub("%", "", the.data$pcmale.rx)))/100) *
  risk$outcome.wh_lo.f.rx) +
  ((as.numeric(sub("%", "", the.data$pcmale.rx))/100) *
  risk$outcome.wh_lo.m.rx)
##
# need to calculate differences
the.data$delta.wh_lo.risk.control <- the.data$outcome.wh_lo.risk.control -
  the.data$baseline.wh_lo.risk.control
the.data$delta.wh_lo.risk.rx <- the.data$outcome.wh_lo.risk.rx -
  the.data$baseline.wh_lo.risk.rx

#########       WHITE-HIGH-RISK        ##########  wh_hi  ##############
# 
##### WH-HI risk control - baseline
risk$baseline.wh_hi.sum.f.control <- 4.884 * log(the.data$age.control)^2 -
  29.799 * log(the.data$age.control) + 13.540 * 
  log(the.data$factor.cholesterol.control) - 3.114 * (log(the.data$age.control)*
  log(the.data$factor.cholesterol.control)) - 13.578 * 
  log(the.data$factor.hdl.control) + 3.149 * (log(the.data$age.control) *
  log(the.data$factor.hdl.control)) + 2.018 * 
  log(the.data$factor.bpsystolic.control) + 7.574 - 1.665 *
  log(the.data$age.control)
risk$baseline.wh_hi.sum.m.control <- 12.344 * log(the.data$age.control) + 
  11.853 * log(the.data$factor.cholesterol.control) - 2.664 * 
  (log(the.data$age.control) * log(the.data$factor.cholesterol.control)) - 
  7.990 * log(the.data$factor.hdl.control) + 1.769 * (log(the.data$age.control)*
  log(the.data$factor.hdl.control)) + 1.797 * 
  log(the.data$factor.bpsystolic.control) + 7.837 - 1.795 *
  log(the.data$age.control)
risk$baseline.wh_hi.f.control <- 1 -
  (0.9665 ^ (exp(risk$baseline.wh_hi.sum.f.control + 29.18)))
risk$baseline.wh_hi.m.control  <- 1 -
  (0.9144 ^ (exp(risk$baseline.wh_hi.sum.m.control - 61.18)))
# use this in final analysis
the.data$baseline.wh_hi.risk.control <- ((1 -
  (as.numeric(sub("%", "", the.data$pcmale.control)))/100) *
  risk$baseline.wh_hi.f.control) +
  ((as.numeric(sub("%", "", the.data$pcmale.control))/100) *
  risk$baseline.wh_hi.m.control)
##### WH-HI risk rx - baseline
risk$baseline.wh_hi.sum.f.rx <- 4.884 * log(the.data$age.rx)^2 -29.799 * 
  log(the.data$age.rx) + 13.540 * log(the.data$factor.cholesterol.rx) - 3.114 *
  (log(the.data$age.rx) * log(the.data$factor.cholesterol.rx)) - 13.578 * 
  log(the.data$factor.hdl.rx) + 3.149 * (log(the.data$age.rx) * 
  log(the.data$factor.hdl.rx)) + 2.018 *  log(the.data$factor.bpsystolic.rx) +
  7.574 - 1.665 * log(the.data$age.rx)
risk$baseline.wh_hi.sum.m.rx <- 12.344 * log(the.data$age.rx) + 11.853 *
  log(the.data$factor.cholesterol.rx) - 2.664 * (log(the.data$age.rx) * 
  log(the.data$factor.cholesterol.rx)) - 7.990 * log(the.data$factor.hdl.rx) +
  1.769 * (log(the.data$age.rx) * log(the.data$factor.hdl.rx)) + 1.797 * 
  log(the.data$factor.bpsystolic.rx) + 7.837 - 1.795 * log(the.data$age.rx)
risk$baseline.wh_hi.f.rx <- 1 - 
  (0.9665 ^ (exp(risk$baseline.wh_hi.sum.f.rx + 29.18)))
risk$baseline.wh_hi.m.rx  <- 1 -
  (0.9144 ^ (exp(risk$baseline.wh_hi.sum.m.rx - 61.18)))
# use this in final analysis
the.data$baseline.wh_hi.risk.rx <- ((1 - 
  (as.numeric(sub("%", "", the.data$pcmale.rx)))/100) *
  risk$baseline.wh_hi.f.rx) +
  ((as.numeric(sub("%", "", the.data$pcmale.rx))/100) *
  risk$baseline.wh_hi.m.rx)
##### WH-HI risk control - outcome
risk$outcome.wh_hi.sum.f.control <- 4.884 *log(the.data$age.control + 
  (the.data$factor.weeks.both /52))^2 - 29.799 * log(the.data$age.control +
  (the.data$factor.weeks.both / 52)) + 13.540 *
  log(the.data$outcome.mean.cholesterol.control + 
  the.data$factor.cholesterol.control) - 3.114 * 
  (log(the.data$age.control + (the.data$factor.weeks.both / 52)) *
  log((the.data$outcome.mean.cholesterol.control + 
  the.data$factor.cholesterol.control))) - 13.578 *
  log(the.data$outcome.mean.hdl.control + the.data$factor.hdl.control) + 3.149*
  (log(the.data$age.control + (the.data$factor.weeks.both / 52)) *
  log((the.data$outcome.mean.hdl.control + the.data$factor.hdl.control))) + 
  2.018 * log((the.data$outcome.mean.systolicbp.control + 
  the.data$factor.bpsystolic.control)) + 7.574 - 1.665 * 
  log(the.data$age.control)
risk$outcome.wh_hi.sum.m.control <- 12.344 * log(the.data$age.control + 
  (the.data$factor.weeks.both / 52)) + 11.853 * 
  log((the.data$outcome.mean.cholesterol.control + 
  the.data$factor.cholesterol.control)) - 2.664 * (log(the.data$age.control + 
  (the.data$factor.weeks.both / 52)) * 
  log((the.data$outcome.mean.cholesterol.control +
  the.data$factor.cholesterol.control))) - 7.990 *
  log((the.data$outcome.mean.hdl.control + the.data$factor.hdl.control)) + 
  1.769 * (log(the.data$age.control + (the.data$factor.weeks.both / 52)) *
  log(the.data$outcome.mean.hdl.control + the.data$factor.hdl.control)) + 
  1.797 * log(the.data$outcome.mean.systolicbp.control +
  the.data$factor.bpsystolic.control) + 7.837 - 1.795 * 
  log(the.data$age.control)
risk$outcome.wh_hi.f.control <- 1 -
  (0.9665 ^ (exp(risk$outcome.wh_hi.sum.f.control + 29.18)))
risk$outcome.wh_hi.m.control  <- 1 -
  (0.9144 ^ (exp(risk$outcome.wh_hi.sum.m.control - 61.18)))
# use this in final analysis
the.data$outcome.wh_hi.risk.control <- ((1 -
  (as.numeric(sub("%", "", the.data$pcmale.control)))/100) *
  risk$outcome.wh_hi.f.control) +
  ((as.numeric(sub("%", "", the.data$pcmale.control))/100) *
  risk$outcome.wh_hi.m.control)
##### WH-HI risk rx - outcome
risk$outcome.wh_hi.sum.f.rx <- 4.884 * log(the.data$age.rx + 
  (the.data$factor.weeks.both / 52))^2 - 29.799 * log(the.data$age.rx+
  (the.data$factor.weeks.both/52)) + 13.540 * 
  log(the.data$outcome.mean.cholesterol.rx + the.data$factor.cholesterol.rx) - 
  3.114 * (log(the.data$age.rx + (the.data$factor.weeks.both / 52)) * 
  log(the.data$outcome.mean.cholesterol.rx + the.data$factor.cholesterol.rx)) -
  13.578 * log(the.data$outcome.mean.hdl.rx + the.data$factor.hdl.rx) + 3.149 *
  (log(the.data$age.rx + (the.data$factor.weeks.both/52))*
  log(the.data$outcome.mean.hdl.rx + the.data$factor.hdl.rx)) + 2.018 * 
  log(the.data$outcome.mean.systolicbp.rx + the.data$factor.bpsystolic.rx) +
  7.574 - 1.665 * log(the.data$age.rx)
risk$outcome.wh_hi.sum.m.rx <- 12.344 * log(the.data$age.rx + 
  (the.data$factor.weeks.both / 52)) + 11.853 * 
  log((the.data$outcome.mean.cholesterol.rx +  the.data$factor.cholesterol.rx))-
  2.664 * (log(the.data$age.rx +(the.data$factor.weeks.both / 52)) *
  log((the.data$outcome.mean.cholesterol.rx + the.data$factor.cholesterol.rx)))-
  7.990 * log((the.data$outcome.mean.hdl.rx + the.data$factor.hdl.rx)) + 1.769 * 
  (log(the.data$age.rx + (the.data$factor.weeks.both/52))*
  log(the.data$outcome.mean.hdl.rx + the.data$factor.hdl.rx)) + 1.797 * 
  log(the.data$outcome.mean.systolicbp.rx + the.data$factor.bpsystolic.rx) +
  7.837 - 1.795 * log(the.data$age.rx)
risk$outcome.wh_hi.f.rx <- 1 -
  (0.9665 ^ (exp(risk$outcome.wh_hi.sum.f.rx + 29.18)))
risk$outcome.wh_hi.m.rx  <- 1 -
  (0.9144 ^ (exp(risk$outcome.wh_hi.sum.m.rx - 61.18)))
# use this in final analysis
the.data$outcome.wh_hi.risk.rx <- ((1 -
  (as.numeric(sub("%", "", the.data$pcmale.rx)))/100) *
  risk$outcome.wh_hi.f.rx) +
  ((as.numeric(sub("%", "", the.data$pcmale.rx))/100) *
  risk$outcome.wh_hi.m.rx)
###
# need to calculate differences
the.data$delta.wh_hi.risk.control <- the.data$outcome.wh_hi.risk.control -
  the.data$baseline.wh_hi.risk.control
the.data$delta.wh_hi.risk.rx <- the.data$outcome.wh_hi.risk.rx -
  the.data$baseline.wh_hi.risk.rx

#########  AFRICAN-AMERICAN-LOW-RISK   ##########  aa_lo  ##############
# 
## AA-LO - risk control - baseline
##
risk$baseline.aa_lo.sum.f.control <-  17.114 * log(the.data$age.control) + 
  0.940 * log(the.data$factor.cholesterol.control) - 18.920 * 
  log(the.data$factor.hdl.control) + 4.475 * (log(the.data$age.control) * 
  log(the.data$factor.hdl.control)) + 27.82 * 
  log(the.data$factor.bpsystolic.control) - 6.087 *
  (log(the.data$age.control) * log(the.data$factor.bpsystolic.control))
risk$baseline.aa_lo.sum.m.control <- 2.469 *log(the.data$age.control) + 0.302 *
  log(the.data$factor.cholesterol.control) - 0.307 * 
  log(the.data$factor.hdl.control) + 1.809 * 
  log(the.data$factor.bpsystolic.control)
risk$baseline.aa_lo.f.control <- 1 -
  (0.9533 ^ (exp(risk$baseline.aa_lo.sum.f.control -86.61)))
risk$baseline.aa_lo.m.control  <- 1 -
  (0.8954 ^ (exp(risk$baseline.aa_lo.sum.m.control -19.54)))
# use this in final analysis
the.data$baseline.aa_lo.risk.control <- ((1 -
  (as.numeric(sub("%", "", the.data$pcmale.control)))/100) *
  risk$baseline.aa_lo.f.control) +
  ((as.numeric(sub("%", "", the.data$pcmale.control))/100) *
  risk$baseline.aa_lo.m.control)
##
## AA-LO - risk rx - baseline
##
risk$baseline.aa_lo.sum.f.rx <-  17.114 * log(the.data$age.rx) + 0.940 *
  log(the.data$factor.cholesterol.rx) - 18.920 * log(the.data$factor.hdl.rx) +
  4.475 * (log(the.data$age.rx) * log(the.data$factor.hdl.rx)) + 27.82 * 
  log(the.data$factor.bpsystolic.rx) - 6.087 *
  (log(the.data$age.rx) * log(the.data$factor.bpsystolic.rx))
risk$baseline.aa_lo.sum.m.rx <- 2.469 * log(the.data$age.rx) + 0.302 *
  log(the.data$factor.cholesterol.rx) - 0.307 * log(the.data$factor.hdl.rx) +
  1.809 * log(the.data$factor.bpsystolic.rx)
risk$baseline.aa_lo.f.rx <- 1 -
  (0.9533 ^ (exp(risk$baseline.aa_lo.sum.f.rx - 86.61)))
risk$baseline.aa_lo.m.rx  <- 1 -
  (0.8954 ^ (exp(risk$baseline.aa_lo.sum.m.rx - 19.54)))
# use this in final analysis
the.data$baseline.aa_lo.risk.rx <- ((1 -
  (as.numeric(sub("%", "", the.data$pcmale.rx)))/100) *
  risk$baseline.aa_lo.f.rx) +
  ((as.numeric(sub("%", "", the.data$pcmale.rx))/100) *
  risk$baseline.aa_lo.m.rx)
#
# Outcome calculations
## AA-LO - risk control - outcome
##
risk$outcome.aa_lo.sum.f.control <- 17.114 * log(the.data$age.control +
  (the.data$factor.weeks.both / 52)) + 0.940 *
  log(the.data$outcome.mean.cholesterol.control + 
  the.data$factor.cholesterol.control) - 18.920 * 
  log(the.data$outcome.mean.hdl.control + the.data$factor.hdl.control) + 4.475 *
  (log(the.data$age.control + (the.data$factor.weeks.both / 52)) *
  log((the.data$outcome.mean.hdl.control + the.data$factor.hdl.control))) + 
  27.82 *  log((the.data$outcome.mean.systolicbp.control + 
  the.data$factor.bpsystolic.control)) - 6.087 *
  (log(the.data$age.control + (the.data$factor.weeks.both / 52)) *
  log((the.data$outcome.mean.systolicbp.control + 
  the.data$factor.bpsystolic.control)))
risk$outcome.aa_lo.sum.m.control <- 2.469 * log(the.data$age.control + 
  (the.data$factor.weeks.both / 52)) + 0.302 * 
  log((the.data$outcome.mean.cholesterol.control +
  the.data$factor.cholesterol.control)) - 0.307 * 
  log((the.data$outcome.mean.hdl.control + the.data$factor.hdl.control)) + 
  1.809 *  log(the.data$outcome.mean.systolicbp.control + 
  the.data$factor.bpsystolic.control)
risk$outcome.aa_lo.f.control <- 1 -
  (0.9533 ^ (exp(risk$outcome.aa_lo.sum.f.control - 86.61)))
risk$outcome.aa_lo.m.control  <- 1 -
  (0.8954 ^ (exp(risk$outcome.aa_lo.sum.m.control - 19.54)))
# use this in final analysis
the.data$outcome.aa_lo.risk.control <- ((1 -
  (as.numeric(sub("%", "", the.data$pcmale.control)))/100) *
  risk$outcome.aa_lo.f.control) +
  ((as.numeric(sub("%", "", the.data$pcmale.control))/100) *
  risk$outcome.aa_lo.m.control)
##
## AA-LO - risk rx - outcome
##
risk$outcome.aa_lo.sum.f.rx <- 17.114 * log(the.data$age.rx +
  (the.data$factor.weeks.both / 52)) + 0.940 * 
  log(the.data$outcome.mean.cholesterol.rx + the.data$factor.cholesterol.rx) -
  18.920 * log(the.data$outcome.mean.hdl.rx +
  the.data$factor.hdl.rx) + 4.475 * (log(the.data$age.rx + 
  (the.data$factor.weeks.both / 52)) * log((the.data$outcome.mean.hdl.rx + 
  the.data$factor.hdl.rx))) + 27.82 * log((the.data$outcome.mean.systolicbp.rx + 
  the.data$factor.bpsystolic.rx)) - 6.087 *
  (log(the.data$age.rx + (the.data$factor.weeks.both / 52)) *
  log((the.data$outcome.mean.systolicbp.rx + the.data$factor.bpsystolic.rx)))
risk$outcome.aa_lo.sum.m.rx <- 2.469 * log(the.data$age.rx + 
  (the.data$factor.weeks.both / 52)) + 0.302 * 
  log((the.data$outcome.mean.cholesterol.rx + the.data$factor.cholesterol.rx)) -
  0.307 * log((the.data$outcome.mean.hdl.rx + the.data$factor.hdl.rx)) + 1.809 *
  log(the.data$outcome.mean.systolicbp.rx + the.data$factor.bpsystolic.rx)
risk$outcome.aa_lo.f.rx <- 1 -
  (0.9533 ^ (exp(risk$outcome.aa_lo.sum.f.rx - 86.61)))
risk$outcome.aa_lo.m.rx  <- 1 -
  (0.8954 ^ (exp(risk$outcome.aa_lo.sum.m.rx - 19.54)))
# use this in final analysis
the.data$outcome.aa_lo.risk.rx <- ((1 -
  (as.numeric(sub("%", "", the.data$pcmale.rx)))/100) *
  risk$outcome.aa_lo.f.rx) +
  ((as.numeric(sub("%", "", the.data$pcmale.rx))/100) *
  risk$outcome.aa_lo.m.rx)
####
# need to calculate differences
the.data$delta.aa_lo.risk.control <- 0 + 
  the.data$outcome.aa_lo.risk.control -
  the.data$baseline.aa_lo.risk.control
the.data$delta.aa_lo.risk.rx <- the.data$outcome.aa_lo.risk.rx -
  the.data$baseline.aa_lo.risk.rx

#########  AFRICAN-AMERICAN-HIGH-RISK  ##########  aa_hi  ##############
# 
## AA-HI - risk control - baseline
##
risk$baseline.aa_hi.sum.f.control <-  17.114 * log(the.data$age.control) + 
  0.940 * log(the.data$factor.cholesterol.control) - 18.920 * 
  log(the.data$factor.hdl.control) + 4.475 * (log(the.data$age.control) * 
  log(the.data$factor.hdl.control)) + 29.291 * 
  log(the.data$factor.bpsystolic.control) + 0.69 - 6.432 *
  (log(the.data$age.control) * log(the.data$factor.bpsystolic.control))
risk$baseline.aa_hi.sum.m.control <- 2.469 *log(the.data$age.control) + 0.302 *
  log(the.data$factor.cholesterol.control) - 0.307 * 
  log(the.data$factor.hdl.control) + 1.916 * 
  log(the.data$factor.bpsystolic.control) + 0.549
risk$baseline.aa_hi.f.control <- 1 -
  (0.9533 ^ (exp(risk$baseline.aa_hi.sum.f.control -86.61)))
risk$baseline.aa_hi.m.control  <- 1 -
  (0.8954 ^ (exp(risk$baseline.aa_hi.sum.m.control -19.54)))
# use this in final analysis
the.data$baseline.aa_hi.risk.control <- ((1 -
  (as.numeric(sub("%", "", the.data$pcmale.control)))/100) *
  risk$baseline.aa_hi.f.control) +
  ((as.numeric(sub("%", "", the.data$pcmale.control))/100) *
  risk$baseline.aa_hi.m.control)
##
## AA-HI - risk rx - baseline
##
risk$baseline.aa_hi.sum.f.rx <-  17.114 * log(the.data$age.rx) + 0.940 *
  log(the.data$factor.cholesterol.rx) - 18.920 * log(the.data$factor.hdl.rx) +
  4.475 * (log(the.data$age.rx) * log(the.data$factor.hdl.rx)) + 29.291 * 
  log(the.data$factor.bpsystolic.rx) + 0.69 - 6.432 *
  (log(the.data$age.rx) * log(the.data$factor.bpsystolic.rx))
risk$baseline.aa_hi.sum.m.rx <- 2.469 * log(the.data$age.rx) + 0.302 *
  log(the.data$factor.cholesterol.rx) - 0.307 * log(the.data$factor.hdl.rx) +
  1.916 * log(the.data$factor.bpsystolic.rx) + 0.549
risk$baseline.aa_hi.f.rx <- 1 -
  (0.9533 ^ (exp(risk$baseline.aa_hi.sum.f.rx - 86.61)))
risk$baseline.aa_hi.m.rx  <- 1 -
  (0.8954 ^ (exp(risk$baseline.aa_hi.sum.m.rx - 19.54)))
# use this in final analysis
the.data$baseline.aa_hi.risk.rx <- ((1 -
  (as.numeric(sub("%", "", the.data$pcmale.rx)))/100) *
  risk$baseline.aa_hi.f.rx) +
  ((as.numeric(sub("%", "", the.data$pcmale.rx))/100) *
  risk$baseline.aa_hi.m.rx)
##
# Outcome calculations
## AA-HI - risk control - outcome
##
risk$outcome.aa_hi.sum.f.control <- 17.114 * log(the.data$age.control +
  (the.data$factor.weeks.both / 52)) + 0.940 *
  log(the.data$outcome.mean.cholesterol.control +
  the.data$factor.cholesterol.control) - 18.920 * 
  log(the.data$outcome.mean.hdl.control + the.data$factor.hdl.control) + 4.475 *
  (log(the.data$age.control + (the.data$factor.weeks.both / 52)) *
  log((the.data$outcome.mean.hdl.control + the.data$factor.hdl.control))) + 
  29.291 * log((the.data$outcome.mean.systolicbp.control +
  the.data$factor.bpsystolic.control)) + 0.69 - 6.432 *
  (log(the.data$age.control + (the.data$factor.weeks.both / 52)) *
  log((the.data$outcome.mean.systolicbp.control + 
  the.data$factor.bpsystolic.control)))
risk$outcome.aa_hi.sum.m.control <- 2.469 *
  log(the.data$age.control + (the.data$factor.weeks.both / 52)) + 0.302 * 
  log((the.data$outcome.mean.cholesterol.control +
  the.data$factor.cholesterol.control)) - 0.307 * 
  log((the.data$outcome.mean.hdl.control + the.data$factor.hdl.control)) + 
  1.916 * log(the.data$outcome.mean.systolicbp.control + 
  the.data$factor.bpsystolic.control) + 0.549
risk$outcome.aa_hi.f.control <- 1 -
  (0.9533 ^ (exp(risk$outcome.aa_hi.sum.f.control - 86.61)))
risk$outcome.aa_hi.m.control  <- 1 -
  (0.8954 ^ (exp(risk$outcome.aa_hi.sum.m.control - 19.54)))
# use this in final analysis
the.data$outcome.aa_hi.risk.control <- ((1 -
  (as.numeric(sub("%", "", the.data$pcmale.control)))/100) *
  risk$outcome.aa_hi.f.control) +
  ((as.numeric(sub("%", "", the.data$pcmale.control))/100) *
  risk$outcome.aa_hi.m.control)
##
## AA-HI - risk rx - outcome
##
risk$outcome.aa_hi.sum.f.rx <- 17.114 * log(the.data$age.rx +
  (the.data$factor.weeks.both / 52)) + 0.940 *
  log(the.data$outcome.mean.cholesterol.rx +  the.data$factor.cholesterol.rx) -
  18.920 * log(the.data$outcome.mean.hdl.rx + the.data$factor.hdl.rx) + 4.475 *
  (log(the.data$age.rx + (the.data$factor.weeks.both / 52)) *
  log((the.data$outcome.mean.hdl.rx + the.data$factor.hdl.rx))) + 29.291 *
  log((the.data$outcome.mean.systolicbp.rx + the.data$factor.bpsystolic.rx)) +
  0.69 - 6.432 * (log(the.data$age.rx + (the.data$factor.weeks.both / 52)) *
  log((the.data$outcome.mean.systolicbp.rx + the.data$factor.bpsystolic.rx)))
risk$outcome.aa_hi.sum.m.rx <- 2.469 * log(the.data$age.rx + 
  (the.data$factor.weeks.both / 52)) + 0.302 * 
  log((the.data$outcome.mean.cholesterol.rx + the.data$factor.cholesterol.rx)) -
  0.307 * log((the.data$outcome.mean.hdl.rx + the.data$factor.hdl.rx)) + 1.916 *
  log(the.data$outcome.mean.systolicbp.rx + the.data$factor.bpsystolic.rx) + 
  0.549
risk$outcome.aa_hi.f.rx <- 1 -
  (0.9533 ^ (exp(risk$outcome.aa_hi.sum.f.rx - 86.61)))
risk$outcome.aa_hi.m.rx  <- 1 -
  (0.8954 ^ (exp(risk$outcome.aa_hi.sum.m.rx - 19.54)))
# use this in final analysis
the.data$outcome.aa_hi.risk.rx <- ((1 -
  (as.numeric(sub("%", "", the.data$pcmale.rx)))/100) *
  risk$outcome.aa_hi.f.rx) +
  ((as.numeric(sub("%", "", the.data$pcmale.rx))/100) *
  risk$outcome.aa_hi.m.rx)
####
# need to calculate differences
the.data$delta.aa_hi.risk.control <- 0 + 
  the.data$outcome.aa_hi.risk.control -
  the.data$baseline.aa_hi.risk.control
the.data$delta.aa_hi.risk.rx <- the.data$outcome.aa_hi.risk.rx -
  the.data$baseline.aa_hi.risk.rx

write.csv(the.data, row.names = TRUE, file = "The.Data.With.Risks.02.15.15.csv")

#########  t-TESTS: BASELINE VARIABLES  ##########
"*******************************************"
"*******************************************"
""
"t-TESTS: BASELINE VARIABLES"
""
"*******************************************"
"*******************************************"
merge("LoFAT N enrolled:", sum(the.data$Enrolled.n.control), sep="")
merge("LoFAT N complete:", sum(the.data$Complete.n.control), sep="")
merge("LoCHO N enrolled:", sum(the.data$Enrolled.n.rx), sep="")
merge("LoCHO N complete:", sum(the.data$Complete.n.rx), sep="")
####   RCTs - Comparison of Baseline Values   ####
"RCTs"
""
"pcmale    pcmale.control pcmale.rx"
""
df.risk <- na.omit(data.frame(as.numeric(sub("%", "", 
  the.data$pcmale.control))/100,
  as.numeric(sub("%", "", the.data$pcmale.rx))/100))
t.test(df.risk[ ,1], df.risk[ ,2], alternative = "two.sided", 
  paired=FALSE)
" LoFAT"
CI(df.risk[ ,1], ci = 0.95)
" LoCHO"
CI(df.risk[ ,2], ci = 0.95)

""
"baseline.age   age.control  age.rx"
""
df.risk <- na.omit(data.frame(the.data$age.control, 
  the.data$age.rx))
t.test(df.risk[ ,1], df.risk[ ,2], alternative = "two.sided", 
  paired=FALSE)
" LoFAT"
CI(df.risk[ ,1], ci = 0.95)
" LoCHO"
CI(df.risk[ ,2], ci = 0.95)

""
"baseline.weight    factor.weight.control  factor.weight.rx"
""
df.risk <- na.omit(data.frame(the.data$factor.weight.control, 
  the.data$factor.weight.rx))
t.test(df.risk[ ,1], df.risk[ ,2], alternative = "two.sided", 
  paired=FALSE)
" LoFAT"
CI(df.risk[ ,1], ci = 0.95)
" LoCHO"
CI(df.risk[ ,2], ci = 0.95)

""
"baseline.bmi    factor.bmi.control  factor.bmi.rx"
""
df.risk <- na.omit(data.frame(the.data$factor.bmi.control, 
  the.data$factor.bmi.rx))
t.test(df.risk[ ,1], df.risk[ ,2], alternative = "two.sided", 
  paired=FALSE)
" LoFAT"
CI(df.risk[ ,1], ci = 0.95)
" LoCHO"
CI(df.risk[ ,2], ci = 0.95)

""
"baseline.chol    factor.cholesterol.control  factor.cholesterol.rx"
""
df.risk <- na.omit(data.frame(the.data$factor.cholesterol.control, 
  the.data$factor.cholesterol.rx))
t.test(df.risk[ ,1], df.risk[ ,2], alternative = "two.sided", 
  paired=FALSE)
" LoFAT"
CI(df.risk[ ,1], ci = 0.95)
" LoCHO"
CI(df.risk[ ,2], ci = 0.95)

""
"baseline.hdl    factor.hdl.control  factor.hdl.rx"
""
df.risk <- na.omit(data.frame(the.data$factor.hdl.control, 
  the.data$factor.hdl.rx))
t.test(df.risk[ ,1], df.risk[ ,2], alternative = "two.sided", 
  paired=FALSE)
" LoFAT"
CI(df.risk[ ,1], ci = 0.95)
" LoCHO"
CI(df.risk[ ,2], ci = 0.95)

""
"baseline.ldl    factor.ldl.control  factor.ldl.rx"
""
df.risk <- na.omit(data.frame(the.data$factor.ldl.control, 
  the.data$factor.ldl.rx))
t.test(df.risk[ ,1], df.risk[ ,2], alternative = "two.sided", 
  paired=FALSE)
" LoFAT"
CI(df.risk[ ,1], ci = 0.95)
" LoCHO"
CI(df.risk[ ,2], ci = 0.95)

""
"baseline.tg    factor.tg.control  factor.tg.rx"
""
df.risk <- na.omit(data.frame(the.data$factor.tg.control, 
  the.data$factor.tg.rx))
t.test(df.risk[ ,1], df.risk[ ,2], alternative = "two.sided", 
  paired=FALSE)
" LoFAT"
CI(df.risk[ ,1], ci = 0.95)
" LoCHO"
CI(df.risk[ ,2], ci = 0.95)

""
"baseline.bpsys    factor.bpsystolic.control  factor.bpsystolic.rx"
""
df.risk <- na.omit(data.frame(the.data$factor.bpsystolic.control, 
  the.data$factor.bpsystolic.rx))
t.test(df.risk[ ,1], df.risk[ ,2], alternative = "two.sided", 
  paired=FALSE)
" LoFAT"
CI(df.risk[ ,1], ci = 0.95)
" LoCHO"
CI(df.risk[ ,2], ci = 0.95)

""
"baseline.frs x 4 "
"wh_lo"
""
df.risk <- na.omit(data.frame(the.data$baseline.wh_lo.risk.control, 
  the.data$baseline.wh_lo.risk.rx))
t.test((df.risk[ ,1] * 100), (df.risk[ ,2] * 100), alternative = "two.sided", 
  paired=FALSE)
"LoFAT"
CI((df.risk[ ,1] * 100), ci = 0.95)
"LoCHO"
CI((df.risk[ ,2] * 100), ci = 0.95)
""
"wh_hi"
""
df.risk <- na.omit(data.frame(the.data$baseline.wh_hi.risk.control, 
  the.data$baseline.wh_hi.risk.rx))
t.test((df.risk[ ,1] * 100), (df.risk[ ,2] * 100), alternative = "two.sided", 
  paired=FALSE)
" LoFAT"
CI((df.risk[ ,1] * 100), ci = 0.95)
" LoCHO"
CI((df.risk[ ,2] * 100), ci = 0.95)
""
"aa_lo"
""
df.risk <- na.omit(data.frame(the.data$baseline.aa_lo.risk.control, 
  the.data$baseline.aa_lo.risk.rx))
t.test((df.risk[ ,1] * 100), (df.risk[ ,2] * 100), alternative = "two.sided", 
  paired=FALSE)
" LoFAT"
CI((df.risk[ ,1] * 100), ci = 0.95)
" LoCHO"
CI((df.risk[ ,2] * 100), ci = 0.95)
""
"aa_hi"
""
df.risk <- na.omit(data.frame(the.data$baseline.aa_hi.risk.control, 
  the.data$baseline.aa_hi.risk.rx))
t.test((df.risk[ ,1] * 100), (df.risk[ ,2] * 100), alternative = "two.sided", 
  paired=FALSE)
" LoFAT"
CI((df.risk[ ,1] * 100), ci = 0.95)
" LoCHO"
CI((df.risk[ ,2] * 100), ci = 0.95)

""
"percent.complete   "
""
#  ((the.data$Complete.n.control/the.data$Enrolled.n.control)*100) 
#            ((the.data$Complete.n.rx/the.data$Enrolled.n.rx)*100)
df.risk <- na.omit(data.frame(((the.data$Complete.n.control/
  the.data$Enrolled.n.control)*100), 
  ((the.data$Complete.n.rx/the.data$Enrolled.n.rx)*100)))
t.test((df.risk[ ,1] * 100), (df.risk[ ,2] * 100), alternative = "two.sided", 
  paired=FALSE)
" LoFAT"
CI(df.risk[ ,1], ci = 0.95)
" LoCHO"
CI(df.risk[ ,2], ci = 0.95)

#####  Descriptive Stats - Diets Achieved  #####
"DIETS ACHIEVED"
"   RCTs - Comparison of Diets Achieved   "
""
"diet.cals     factor.calories.control  factor.calories.rx"
df.risk <- na.omit(data.frame(the.data$factor.calories.control, 
  the.data$factor.calories.rx))
t.test(df.risk[ ,1], df.risk[ ,2], alternative = "two.sided", 
  paired=FALSE)
" LoFAT"
CI(df.risk[ ,1], ci = 0.95)
" LoCHO"
CI(df.risk[ ,2], ci = 0.95)

""
"diet.carb    factor.carb.control  factor.carb.rx"
df.risk <- na.omit(data.frame(the.data$factor.carb.control, 
  the.data$factor.carb.rx))
t.test(df.risk[ ,1], df.risk[ ,2], alternative = "two.sided", 
  paired=FALSE)
" LoFAT"
CI(df.risk[ ,1], ci = 0.95)
" LoCHO"
CI(df.risk[ ,2], ci = 0.95)

""
"diet.protein    factor.protein.control  factor.protein.rx"
df.risk <- na.omit(data.frame(the.data$factor.protein.control, 
  the.data$factor.protein.rx))
t.test(df.risk[ ,1], df.risk[ ,2], alternative = "two.sided", 
  paired=FALSE)
" LoFAT"
CI(df.risk[ ,1], ci = 0.95)
" LoCHO"
CI(df.risk[ ,2], ci = 0.95)

""
"diet.fat    factor.fat.control  factor.fat.rx"
df.risk <- na.omit(data.frame(the.data$factor.fat.control, 
  the.data$factor.fat.rx))
t.test(df.risk[ ,1], df.risk[ ,2], alternative = "two.sided", 
  paired=FALSE)
" LoFAT"
CI(df.risk[ ,1], ci = 0.95)
" LoCHO"
CI(df.risk[ ,2], ci = 0.95)

""
"Observation Period - factor.duration.both"
CI(na.omit(the.data$factor.duration.both), ci = 0.95)
median(the.data$factor.duration.both, na.rm=TRUE)
""
"delta.cals    factor.calories.delta"
CI(na.omit(the.data$factor.calories.delta), ci = 0.95)
""
"delta.carb    factor.carb.delta"
CI(na.omit(the.data$factor.carb.delta), ci = 0.95)
""
"delta.protein factor.protein.delta"
CI(na.omit(the.data$factor.protein.delta), ci = 0.95)
""
"delta.fat     factor.fat.delta"
CI(na.omit(the.data$factor.fat.delta), ci = 0.95)
""
"percent.fat     pc.fat.control"
CI(na.omit(as.numeric(sub("%", "", the.data$pc.fat.control))/100))

#####  t-TESTS for CHANGES IN WEIGHT, RISK SCORES & SECONDARY VARIABLES ######
"*******************************************"
"*******************************************"
""
"t-TESTS FOR CHANGES BETWEEN & WITHIN GROUPS"
""
"*******************************************"
"*******************************************"
""
"  PRIMARY OUTCOME: CHANGE IN WEIGHT  "
""
"*******************************************"
"*******************************************"


" Paired mean difference Change in WEIGHT within group LoFAT "
"Control - LoFAT "
df.risk <- na.omit(data.frame(the.data$factor.weight.control,
  (the.data$outcome.mean.weight.control + the.data$factor.weight.control)))
t.test((df.risk[ ,1]), (df.risk[ ,2]), alternative = "two.sided", 
  paired=TRUE)
" BASELINE "
CI((df.risk[ ,1]), ci = 0.95)
" OUTCOME "
CI((df.risk[ ,2]), ci = 0.95)
""
" Paired mean difference Change in WEIGHT within group LoCHO "
"Control - LoCHO "
df.risk <- na.omit(data.frame(the.data$factor.weight.rx,
  (the.data$outcome.mean.weight.rx + the.data$factor.weight.rx)))
t.test((df.risk[ ,1]), (df.risk[ ,2]), alternative = "two.sided", 
  paired=TRUE)
" BASELINE "
CI((df.risk[ ,1]), ci = 0.95)
" OUTCOME "
CI((df.risk[ ,2]), ci = 0.95)
"*******************************************"
"*******************************************"
""
"  CHANGE IN RISK SCORES  "
""
"*******************************************"
"*******************************************"
""
" Unpaired mean net difference WH-LO "
df.risk <- na.omit(data.frame(the.data$delta.wh_lo.risk.control, 
  the.data$delta.wh_lo.risk.rx))
temp <- t.test((df.risk[ ,1] * 100), (df.risk[ ,2] * 100), alternative = "two.sided", 
  paired=FALSE)
temp
merge("Mean difference Wh-Lo:", (temp$conf.int[1]+temp$conf.int[2])/2, sep="")
" LoFAT"
CI((df.risk[ ,1] * 100), ci = 0.95)
" LoCHO"
CI((df.risk[ ,2] * 100), ci = 0.95)

""
" Paired mean difference within groups WH-LO "
"Control - LoFAT "
df.risk <- na.omit(data.frame(the.data$baseline.wh_lo.risk.control,
  the.data$outcome.wh_lo.risk.control))
t.test((df.risk[ ,1] * 100), (df.risk[ ,2] * 100), alternative = "two.sided", 
  paired=TRUE)
" BASELINE "
CI((df.risk[ ,1] * 100), ci = 0.95)
" OUTCOME "
CI((df.risk[ ,2] * 100), ci = 0.95)

"Rx - LoCHO "
df.risk <- na.omit(data.frame(the.data$baseline.wh_lo.risk.rx,
  the.data$outcome.wh_lo.risk.rx))
t.test((df.risk[ ,1] * 100), (df.risk[ ,2] * 100), alternative = "two.sided", 
  paired=TRUE)
" BASELINE "
CI((df.risk[ ,1] * 100), ci = 0.95)
" OUTCOME "
CI((df.risk[ ,2] * 100), ci = 0.95)

""
" Unpaired mean net difference WH-HI "
df.risk <- na.omit(data.frame(the.data$delta.wh_hi.risk.control, 
  the.data$delta.wh_hi.risk.rx))
temp <- t.test((df.risk[ ,1] * 100), (df.risk[ ,2] * 100), 
  alternative = "two.sided", paired=FALSE)
temp
merge("Mean difference Wh-Hi:", (temp$conf.int[1]+temp$conf.int[2])/2, sep="")
" LoFAT"
CI((df.risk[ ,1] * 100), ci = 0.95)
" LoCHO"
CI((df.risk[ ,2] * 100), ci = 0.95)

""
" Paired mean difference within groups WH-HI "
"Control - LoFAT "
df.risk <- na.omit(data.frame(the.data$baseline.wh_hi.risk.control,
  the.data$outcome.wh_hi.risk.control))
t.test((df.risk[ ,1] * 100), (df.risk[ ,2] * 100), alternative = "two.sided", 
  paired=TRUE)
" BASELINE "
CI((df.risk[ ,1] * 100), ci = 0.95)
" OUTCOME "
CI((df.risk[ ,2] * 100), ci = 0.95)

"Rx - LoCHO "
df.risk <- na.omit(data.frame(the.data$baseline.wh_hi.risk.rx,
  the.data$outcome.wh_hi.risk.rx))
t.test((df.risk[ ,1] * 100), (df.risk[ ,2] * 100), alternative = "two.sided", 
  paired=TRUE)
" BASELINE "
CI((df.risk[ ,1] * 100), ci = 0.95)
" OUTCOME "
CI((df.risk[ ,2] * 100), ci = 0.95)

""
" Unpaired mean net difference AA-LO "
df.risk <- na.omit(data.frame(the.data$delta.aa_lo.risk.control, 
  the.data$delta.aa_lo.risk.rx))
temp <- t.test((df.risk[ ,1] * 100), (df.risk[ ,2] * 100), 
  alternative = "two.sided", paired=FALSE)
temp
merge("Mean difference AA-Lo:", (temp$conf.int[1]+temp$conf.int[2])/2, sep="")
" LoFAT"
CI((df.risk[ ,1] * 100), ci = 0.95)
" LoCHO"
CI((df.risk[ ,2] * 100), ci = 0.95)

""
" Paired mean difference within groups AA-LO "
"Control - LoFAT "
df.risk <- na.omit(data.frame(the.data$baseline.aa_lo.risk.control,
  the.data$outcome.aa_lo.risk.control))
t.test((df.risk[ ,1] * 100), (df.risk[ ,2] * 100), alternative = "two.sided", 
  paired=TRUE)
" BASELINE "
CI((df.risk[ ,1] * 100), ci = 0.95)
" OUTCOME "
CI((df.risk[ ,2] * 100), ci = 0.95)

"Rx - LoCHO "
df.risk <- na.omit(data.frame(the.data$baseline.aa_lo.risk.rx,
  the.data$outcome.aa_lo.risk.rx))
t.test((df.risk[ ,1] * 100), (df.risk[ ,2] * 100), alternative = "two.sided", 
  paired=TRUE)
" BASELINE "
CI((df.risk[ ,1] * 100), ci = 0.95)
" OUTCOME "
CI((df.risk[ ,2] * 100), ci = 0.95)

""
" Unpaired mean net difference AA-HI "
df.risk <- na.omit(data.frame(the.data$delta.aa_hi.risk.control, 
  the.data$delta.aa_hi.risk.rx))
temp <- t.test((df.risk[ ,1] * 100), (df.risk[ ,2] * 100), 
  alternative = "two.sided", paired=FALSE)
temp
merge("Mean difference AA-Hi:", (temp$conf.int[1]+temp$conf.int[2])/2, sep="")
" LoFAT"
CI((df.risk[ ,1] * 100), ci = 0.95)
" LoCHO"
CI((df.risk[ ,2] * 100), ci = 0.95)

""
" Paired mean difference within groups AA-HI "
"Control - LoFAT "
df.risk <- na.omit(data.frame(the.data$baseline.aa_hi.risk.control,
  the.data$outcome.aa_hi.risk.control))
t.test((df.risk[ ,1] * 100), (df.risk[ ,2] * 100), alternative = "two.sided", 
  paired=TRUE)
" BASELINE "
CI((df.risk[ ,1] * 100), ci = 0.95)
" OUTCOME "
CI((df.risk[ ,2] * 100), ci = 0.95)

"Rx - LoCHO "
df.risk <- na.omit(data.frame(the.data$baseline.aa_hi.risk.rx,
  the.data$outcome.aa_hi.risk.rx))
t.test((df.risk[ ,1] * 100), (df.risk[ ,2] * 100), alternative = "two.sided", 
  paired=TRUE)
" BASELINE "
CI((df.risk[ ,1] * 100), ci = 0.95)
" OUTCOME "
CI((df.risk[ ,2] * 100), ci = 0.95)

"************************************************"
"************************************************"
""
"  SECONDARY VARIABLES: Differences with CIs  "
""
"************************************************"
"************************************************"
""
"Changes in BMI: "
df.risk <- na.omit(data.frame(the.data$outcome.mean.bmi.control, 
  the.data$outcome.mean.bmi.rx))
t.test((df.risk[ ,1]), (df.risk[ ,2]), alternative = "two.sided", 
  paired=TRUE)
"    LoFAT"
CI((df.risk[ ,1]), ci = 0.95)
"    LoCHO"
CI((df.risk[ ,2]), ci = 0.95)
"    Withing group: LoFAT "
df.risk <- na.omit(data.frame(the.data$factor.bmi.control,
  (the.data$outcome.mean.bmi.control + the.data$factor.bmi.control)))
t.test((df.risk[ ,1]), (df.risk[ ,2]), alternative = "two.sided", 
  paired=TRUE)
" BASELINE "
CI((df.risk[ ,1]), ci = 0.95)
" OUTCOME "
CI((df.risk[ ,2]), ci = 0.95)
"    Withing group: LoCHO "
df.risk <- na.omit(data.frame(the.data$factor.bmi.rx,
  (the.data$outcome.mean.bmi.rx + the.data$factor.bmi.rx)))
t.test((df.risk[ ,1]), (df.risk[ ,2]), alternative = "two.sided", 
  paired=TRUE)
" BASELINE "
CI((df.risk[ ,1]), ci = 0.95)
" OUTCOME "
CI((df.risk[ ,2]), ci = 0.95)
""
"Changes in CHOLESTEROL "
df.risk <- na.omit(data.frame(the.data$outcome.mean.cholesterol.control, 
  the.data$outcome.mean.cholesterol.rx))
t.test((df.risk[ ,1]), (df.risk[ ,2]), alternative = "two.sided", 
  paired=TRUE)
"    LoFAT"
CI((df.risk[ ,1]), ci = 0.95)
"    LoCHO"
CI((df.risk[ ,2]), ci = 0.95)
"    Withing group: LoFAT "
df.risk <- na.omit(data.frame(the.data$factor.cholesterol.control,
  (the.data$outcome.mean.cholesterol.control +
  the.data$factor.cholesterol.control)))
t.test((df.risk[ ,1]), (df.risk[ ,2]), alternative = "two.sided", 
  paired=TRUE)
" BASELINE "
CI((df.risk[ ,1]), ci = 0.95)
" OUTCOME "
CI((df.risk[ ,2]), ci = 0.95)
"    Withing group: LoCHO "
df.risk <- na.omit(data.frame(the.data$factor.cholesterol.rx,
  (the.data$outcome.mean.cholesterol.rx + the.data$factor.cholesterol.rx)))
t.test((df.risk[ ,1]), (df.risk[ ,2]), alternative = "two.sided", 
  paired=TRUE)
" BASELINE "
CI((df.risk[ ,1]), ci = 0.95)
" OUTCOME "
CI((df.risk[ ,2]), ci = 0.95)
""
"Changes in HDL "
df.risk <- na.omit(data.frame(the.data$outcome.mean.hdl.control, 
  the.data$outcome.mean.hdl.rx))
t.test((df.risk[ ,1]), (df.risk[ ,2]), alternative = "two.sided", 
  paired=TRUE)
"    LoFAT"
CI((df.risk[ ,1]), ci = 0.95)
"    LoCHO"
CI((df.risk[ ,2]), ci = 0.95)
"    Withing group: LoFAT "
df.risk <- na.omit(data.frame(the.data$factor.hdl.control,
  (the.data$outcome.mean.hdl.control + the.data$factor.hdl.control)))
t.test((df.risk[ ,1]), (df.risk[ ,2]), alternative = "two.sided", 
  paired=TRUE)
" BASELINE "
CI((df.risk[ ,1]), ci = 0.95)
" OUTCOME "
CI((df.risk[ ,2]), ci = 0.95)
"    Withing group: LoCHO "
df.risk <- na.omit(data.frame(the.data$factor.hdl.rx,
  (the.data$outcome.mean.hdl.rx + the.data$factor.hdl.rx)))
t.test((df.risk[ ,1]), (df.risk[ ,2]), alternative = "two.sided", 
  paired=TRUE)
" BASELINE "
CI((df.risk[ ,1]), ci = 0.95)
" OUTCOME "
CI((df.risk[ ,2]), ci = 0.95)
""
"Changes in LDL "
df.risk <- na.omit(data.frame(the.data$outcome.mean.ldl.control, 
  the.data$outcome.mean.ldl.rx))
t.test((df.risk[ ,1]), (df.risk[ ,2]), alternative = "two.sided", 
  paired=TRUE)
"    LoFAT"
CI((df.risk[ ,1]), ci = 0.95)
"    LoCHO"
CI((df.risk[ ,2]), ci = 0.95)
"    Withing group: LoFAT "
df.risk <- na.omit(data.frame(the.data$factor.ldl.control,
  (the.data$outcome.mean.ldl.control + the.data$factor.ldl.control)))
t.test((df.risk[ ,1]), (df.risk[ ,2]), alternative = "two.sided", 
  paired=TRUE)
" BASELINE "
CI((df.risk[ ,1]), ci = 0.95)
" OUTCOME "
CI((df.risk[ ,2]), ci = 0.95)
"    Withing group: LoCHO "
df.risk <- na.omit(data.frame(the.data$factor.ldl.rx,
  (the.data$outcome.mean.ldl.rx + the.data$factor.ldl.rx)))
t.test((df.risk[ ,1]), (df.risk[ ,2]), alternative = "two.sided", 
  paired=TRUE)
" BASELINE "
CI((df.risk[ ,1]), ci = 0.95)
" OUTCOME "
CI((df.risk[ ,2]), ci = 0.95)
""
"Changes in TG "
df.risk <- na.omit(data.frame(the.data$outcome.mean.tg.control, 
  the.data$outcome.mean.tg.rx))
t.test((df.risk[ ,1]), (df.risk[ ,2]), alternative = "two.sided", 
  paired=TRUE)
"    LoFAT"
CI((df.risk[ ,1]), ci = 0.95)
"    LoCHO"
CI((df.risk[ ,2]), ci = 0.95)
"    Withing group: LoFAT "
df.risk <- na.omit(data.frame(the.data$factor.tg.control,
  (the.data$outcome.mean.tg.control + the.data$factor.tg.control)))
t.test((df.risk[ ,1]), (df.risk[ ,2]), alternative = "two.sided", 
  paired=TRUE)
" BASELINE "
CI((df.risk[ ,1]), ci = 0.95)
" OUTCOME "
CI((df.risk[ ,2]), ci = 0.95)
"    Withing group: LoCHO "
df.risk <- na.omit(data.frame(the.data$factor.tg.rx,
  (the.data$outcome.mean.tg.rx + the.data$factor.tg.rx)))
t.test((df.risk[ ,1]), (df.risk[ ,2]), alternative = "two.sided", 
  paired=TRUE)
" BASELINE "
CI((df.risk[ ,1]), ci = 0.95)
" OUTCOME "
CI((df.risk[ ,2]), ci = 0.95)
""
"Changes in SYSTOLIC BP "
df.risk <- na.omit(data.frame(the.data$outcome.mean.systolicbp.control, 
  the.data$outcome.mean.systolicbp.rx))
t.test((df.risk[ ,1]), (df.risk[ ,2]), alternative = "two.sided", 
  paired=TRUE)
"    LoFAT"
CI((df.risk[ ,1]), ci = 0.95)
"    LoCHO"
CI((df.risk[ ,2]), ci = 0.95)
"    Withing group: LoFAT "
df.risk <- na.omit(data.frame(the.data$factor.bpsystolic.control,
  (the.data$outcome.mean.systolicbp.control + 
  the.data$factor.bpsystolic.control)))
t.test((df.risk[ ,1]), (df.risk[ ,2]), alternative = "two.sided", 
  paired=TRUE)
" BASELINE "
CI((df.risk[ ,1]), ci = 0.95)
" OUTCOME "
CI((df.risk[ ,2]), ci = 0.95)
"    Withing group: LoCHO "
df.risk <- na.omit(data.frame(the.data$factor.bpsystolic.rx,
  (the.data$outcome.mean.systolicbp.rx + the.data$factor.bpsystolic.rx)))
t.test((df.risk[ ,1]), (df.risk[ ,2]), alternative = "two.sided", 
  paired=TRUE)
" BASELINE "
CI((df.risk[ ,1]), ci = 0.95)
" OUTCOME "
CI((df.risk[ ,2]), ci = 0.95)

#############   FREQUENTIST & BAYESIAN META-ANALYSES    #############
"*******************************************"
"*******************************************"
""
"  FREQUENTIST & BAYESIAN META-ANALYSES  "
""
"*******************************************"
"*******************************************"
#######################      RCTs      #######################
###
##########  Change in Weight - RCTs
###
n.lofat.outcome <- sum(people$Weight)
# weight - output is both graphical and numerical
control.mean <- the.data$outcome.mean.weight.control
control.sd <- the.data$outcome.sd.weight.control
control.pop <- the.data$outcome.pop.weight.control
merge("LoFAT N with data:", sum(control.pop), sep="")
rx.mean <- the.data$outcome.mean.weight.rx
rx.sd <- the.data$outcome.sd.weight.rx
rx.pop <- the.data$outcome.pop.weight.rx
merge("LoCHO N with data:", sum(rx.pop), sep="")
the.data$weight.sdpi <- with(the.data, sqrt(((control.pop-1) *
  control.sd^2 + (rx.pop-1) * rx.sd^2) / (control.pop + rx.pop - 2)))
the.data <- escalc(m1i=control.mean, sd1i=control.sd, n1i=control.pop,
  m2i=rx.mean, sd2i=rx.sd, n2i=rx.pop, measure="MD", data=the.data,
  append=TRUE, digits=3)
the.data <- rename(the.data, c("yi"="all.weight.yi", "vi"="all.weight.vi"))
# use arithmetic inverse for weight since decrease favors CHO
the.data$all.weight.yi <- the.data$all.weight.yi * -1
ma.all.weight <- rma(yi=all.weight.yi, vi=all.weight.vi, data=the.data,
                     method="REML")
#
png(file = (paste(ma.path, "All.Weight.02.15.15.png", sep="")), width = 1048, 
    height = 1048, units = "px", pointsize = 12, bg = "white")
forest(ma.all.weight, slab=paste(the.data$author, the.data$pubyear, sep=", "), 
  cex=1.5, xlim=c(-30, 20), at=c(-15,-10,-5,0,5,10), alim=c(-15,10))
par("usr")
title(main="Difference in Weight Loss (RCTs)", font.main=2,cex.main=2.2)
text(par("usr")[1]+3.5, ma.all.weight$k+2, "Study", pos=4, font=1, cex=1.75)
text(par("usr")[2]-2, ma.all.weight$k+2, "MD [95% CI]", pos=2, font=1, cex=1.75)
text(-15, -1.75, "Favors Low CHO", cex=1.25)
text(10, -1.75, "Favors Low FAT", cex=1.25)
dev.off()
## funnel plot
png(filename = (paste(ma.path, "Funnel.All.Weight.02.15.15.png", sep="")), 
  res=92, width=680, height=600, type="cairo")
### decrease margins so the full space is used
par(mar=c(5,4,1,2))
### create contour enhanced funnel plot (with funnel centered at 0)
funnel(ma.all.weight, level=c(90, 95, 99), shade=c("white", "gray", "darkgray"),
  refline=0)
dev.off()
""
"RANDOM EFFECT META-ANALYSIS CHANGE IN WEIGHT (RCTs)"
""
ma.all.weight
###### Bayesian analysis
y <- as.vector(the.data[,"all.weight.yi"])
y <- y[complete.cases(y)]
tau.y <- as.vector(the.data[,"all.weight.vi"])
tau.y <- tau.y[complete.cases(tau.y)]
k <- length(y)
effect <- list("y", "tau.y", "k")
params <- c("mu", "theta", "prob.any","prob.01","prob.02","prob.05","prob.10")
weight.all.sim <- bugs(data = effect, inits = NULL, parameters = params,
   model.file = paste(bugs.path, "weight.txt", sep=""), n.chains=1, 
   n.iter=50000, n.burnin=10000, DIC=TRUE, debug=FALSE)
attach.bugs(weight.all.sim)
print(weight.all.sim, digits.summary = 3) 
likelihood.any <- round(mean(prob.any*100), digits=2)
print(c("likelihood of any effect:", likelihood.any))
detach.bugs()
"Fixed Effects Meta-Analysis for Change in Weight (RCTs)"
###
### Fixed Effect Meta-Analysis for change in Weight (only performed here)
ma.fe.all.weight <- rma(yi=all.weight.yi, vi=all.weight.vi, data=the.data,
                     method="FE")
#
png(file = (paste(ma.path, "All.Fixed.Effect.Weight.02.15.15.png", sep="")), 
  width = 1048, height = 1048, units = "px", pointsize = 12, bg = "white")
forest(ma.fe.all.weight, slab=paste(the.data$author,the.data$pubyear,sep=", "), 
  cex=1.5, xlim=c(-30, 20), at=c(-15,-10,-5,0,5,10), alim=c(-15,10))
par("usr")
title(main="Difference in Weight Loss - FIXED EFFECT (RCTs)",font.main=2,
      cex.main=2.2)
text(par("usr")[1]+3.5, ma.fe.all.weight$k+2, "Study", pos=4, font=1, cex=1.75)
text(par("usr")[2]-2, ma.fe.all.weight$k+2, "MD [95% CI]",pos=2,font=1,cex=1.75)
text(-15, -1.75, "Favors Low CHO", cex=1.25)
text(10, -1.75, "Favors Low FAT", cex=1.25)
dev.off()
"FIXED EFFECT META-ANALYSIS CHANGE IN WEIGHT (RCTs)"
""
ma.fe.all.weight
" Back to random effects for subsequent analyses."

###
##########  Change in BMI - RCTs
###
# bmi - output is both graphical and numerical
control.mean <- the.data$outcome.mean.bmi.control
control.sd <- the.data$outcome.sd.bmi.control
control.pop <- the.data$outcome.pop.bmi.control
merge("LoFAT N with data:", sum(control.pop), sep="")
rx.mean <- the.data$outcome.mean.bmi.rx
rx.sd <- the.data$outcome.sd.bmi.rx
rx.pop <- the.data$outcome.pop.bmi.rx
merge("LoCHO N with data:", sum(rx.pop), sep="")
the.data$bmi.sdpi <- with(the.data, sqrt(((control.pop-1) *
  control.sd^2 + (rx.pop-1) * rx.sd^2) / (control.pop + rx.pop - 2)))
the.data <- escalc(m1i=control.mean, sd1i=control.sd, n1i=control.pop,
  m2i=rx.mean, sd2i=rx.sd, n2i=rx.pop, measure="MD", data=the.data,
  append=TRUE)
the.data <- rename(the.data, c("yi" = "all.bmi.yi", "vi" = "all.bmi.vi"))
# use arithmetic inverse for bmi since decrease favors CHO
the.data$all.bmi.yi <- the.data$all.bmi.yi * -1
ma.all.bmi <- rma(yi=all.bmi.yi, vi=all.bmi.vi, data=the.data, 
                  method="REML")
#
png(file = (paste(ma.path, "All.BMI.02.15.15.png", sep="")), width = 1048, 
    height = 1048, units = "px", pointsize = 12, bg = "white")
forest(ma.all.bmi, slab=paste(the.data$author, the.data$pubyear, sep=", "), 
  cex=1.5, xlim=c(-12,6), at=c(-6,-3,0,3), alim=c(-6,3))
title(main="Difference in BMI (RCTs)", font.main=2,cex.main=2.2)
text(par("usr")[1]+1, ma.all.bmi$k+2, "Study", pos=4,font=1,cex=1.75)
text(par("usr")[2]-0.5, ma.all.bmi$k+2, "MD [95% CI]", pos=2,font=1,cex=1.75)
text(-6, -1.75, "Favors Low CHO", cex=1.25)
text(3, -1.75, "Favors Low FAT", cex=1.25)
dev.off()
"RANDOM EFFECT META-ANALYSIS CHANGE IN BMI (RCTs)"
ma.all.bmi
###### Bayesian analysis
y <- as.vector(the.data[,"all.bmi.yi"])
y <- y[complete.cases(y)]
tau.y <- as.vector(the.data[,"all.bmi.vi"])
tau.y <- tau.y[complete.cases(tau.y)]
k <- length(y)
effect <- list("y", "tau.y", "k")
params <- c("mu", "theta", "prob.any", "prob.0.1", "prob.0.2", "prob.0.5")
bmi.all.sim <- bugs(data = effect, inits = NULL, parameters = params,
  model.file = paste(bugs.path, "bmi.txt", sep=""), n.chains=1, 
  n.iter=50000, n.burnin=10000, DIC=TRUE, debug=FALSE)
attach.bugs(bmi.all.sim)
print(bmi.all.sim, digits.summary = 4) 
likelihood.any <- round(mean(prob.any*100), digits=2)
print(c("likelihood of any effect:", likelihood.any))
detach.bugs()

###
##########  Change in Cholesterol - RCTs
###
# cholesterol - output is both graphical and numerical
control.mean <- the.data$outcome.mean.cholesterol.control
control.sd <- the.data$outcome.sd.cholesterol.control
control.pop <- the.data$outcome.pop.cholesterol.control
merge("LoFAT N with data:", sum(control.pop), sep="")
rx.mean <- the.data$outcome.mean.cholesterol.rx
rx.sd <- the.data$outcome.sd.cholesterol.rx
rx.pop <- the.data$outcome.pop.cholesterol.rx
merge("LoCHO N with data:", sum(rx.pop), sep="")
the.data$cholesterol.sdpi <- with(the.data, sqrt(((control.pop-1)*
  control.sd^2 + (rx.pop-1) * rx.sd^2) / (control.pop + rx.pop - 2)))
the.data <- escalc(m1i=control.mean, sd1i=control.sd, n1i=control.pop,
  m2i=rx.mean, sd2i=rx.sd, n2i=rx.pop, measure="MD", data=the.data,
  append=TRUE)
the.data <- rename(the.data, c("yi" = "all.cholesterol.yi",
                                    "vi" = "all.cholesterol.vi"))
ma.all.cholesterol <- rma(yi=all.cholesterol.yi, vi=all.cholesterol.vi,
                          data=the.data, method="REML")
#
png(file = (paste(ma.path, "All.Cholesterol.02.15.15.png", sep="")), width=1048, 
    height = 1048, units = "px", pointsize = 12, bg = "white")
forest(ma.all.cholesterol, 
  slab=paste(the.data$author, the.data$pubyear, sep=", "), 
  cex=1.5, xlim=c(-125,75), at=c(-75,-50,-25,0,25), alim=c(-75,25))
title(main="Dfference in Cholesterol (RCTs)", font.main=2,cex.main=2.2)
text(par("usr")[1]+7, ma.all.cholesterol$k+2, "Study", pos=4,font=1,cex=1.75)
text(par("usr")[2]-2,ma.all.cholesterol$k+2,"MD [95% CI]",pos=2,font=1,cex=1.75)
text(-75, -1.75, "Favors Low FAT", cex=1.25)
text(25, -1.75, "Favors Low CHO", cex=1.25)
dev.off()
"RANDOM EFFECT META-ANALYSIS CHANGE IN CHOLESTEROL (RCTs)"
ma.all.cholesterol
###### Bayesian analysis
y <- as.vector(the.data[,"all.cholesterol.yi"])
y <- y[complete.cases(y)]
tau.y <- as.vector(the.data[,"all.cholesterol.vi"])
tau.y <- tau.y[complete.cases(tau.y)]
k <- length(y)
effect <- list("y", "tau.y", "k")
params <- c("mu", "theta", "prob.any", "prob.05", "prob.10", "prob.20")
cholesterol.all.sim <- bugs(data = effect, inits = NULL, parameters = params,
  model.file = paste(bugs.path, "cholesterol.txt", sep=""), n.chains=1,
  n.iter=50000, n.burnin=10000, DIC=TRUE, debug=FALSE)
attach.bugs(cholesterol.all.sim)
print(cholesterol.all.sim, digits.summary = 4) 
likelihood.any <- round(mean(prob.any*100), digits=2)
print(c("likelihood of any effect:", likelihood.any))
detach.bugs()

###
##########  Change in HDL - RCTs
###
# hdl - output is both graphical and numerical
control.mean <- the.data$outcome.mean.hdl.control
control.sd <- the.data$outcome.sd.hdl.control
control.pop <- the.data$outcome.pop.hdl.control
merge("LoFAT N with data:", sum(control.pop), sep="")
rx.mean <- the.data$outcome.mean.hdl.rx
rx.sd <- the.data$outcome.sd.hdl.rx
rx.pop <- the.data$outcome.pop.hdl.rx
merge("LoCHO N with data:", sum(rx.pop), sep="")
the.data$hdl.sdpi <- with(the.data, sqrt(((control.pop-1) *
  control.sd^2 + (rx.pop-1) * rx.sd^2) / (control.pop + rx.pop - 2)))
the.data <- escalc(m1i=control.mean, sd1i=control.sd, n1i=control.pop,
  m2i=rx.mean, sd2i=rx.sd, n2i=rx.pop, measure="MD", data=the.data,
  append=TRUE)
the.data <- rename(the.data, c("yi" = "all.hdl.yi", "vi" = "all.hdl.vi"))
# use arithmetic inverse for hdl since decrease favors CHO
the.data$all.hdl.yi <- the.data$all.hdl.yi * -1
ma.all.hdl <- rma(yi=all.hdl.yi, vi=all.hdl.vi, data=the.data,
                  method="REML")
#
png(file = (paste(ma.path, "All.HDL.02.15.15.png", sep="")), width = 1048, 
    height = 1048, units = "px", pointsize = 12, bg = "white")
forest(ma.all.hdl, slab=paste(the.data$author, the.data$pubyear, sep=", "), 
  cex=1.5, xlim=c(-30,50), at=c(-15,-7.5,0,7.5,15,22.5), alim=c(-15,25))
title(main="Difference in HDL (RCTs)", font.main=2,cex.main=2.2)
text(par("usr")[1]+5, ma.all.hdl$k+2, "Study", pos=4,font=1,cex=1.75)
text(par("usr")[2]-2, ma.all.hdl$k+2, "MD [95% CI]", pos=2,font=1,cex=1.75)
text(-15, -1.75, "Favors Low FAT", cex=1.25)
text(25, -1.75, "Favors Low CHO", cex=1.25)
dev.off()
"RANDOM EFFECT META-ANALYSIS CHANGE IN HDL (RCTs)"
ma.all.hdl
###### Bayesian analysis
y <- as.vector(the.data[,"all.hdl.yi"])
y <- y[complete.cases(y)]
tau.y <- as.vector(the.data[,"all.hdl.vi"])
tau.y <- tau.y[complete.cases(tau.y)]
k <- length(y)
effect <- list("y", "tau.y", "k")
params <- c("mu", "theta", "prob.any","prob.01","prob.02","prob.05","prob.10")
hdl.all.sim <- bugs(data = effect, inits = NULL, parameters = params,
  model.file = paste(bugs.path, "hdl.txt", sep=""), n.chains=1, 
  n.iter=50000, n.burnin=10000, DIC=TRUE, debug=FALSE)
attach.bugs(hdl.all.sim)
print(hdl.all.sim, digits.summary = 4) 
likelihood.any <- round(mean(prob.any*100), digits=2)
print(c("likelihood of any effect:", likelihood.any))
detach.bugs()

###
##########  Change in LDL - RCTs
###
# ldl - output is both graphical and numerical
control.mean <- the.data$outcome.mean.ldl.control
control.sd <- the.data$outcome.sd.ldl.control
control.pop <- the.data$outcome.pop.ldl.control
merge("LoFAT N with data:", sum(control.pop), sep="")
rx.mean <- the.data$outcome.mean.ldl.rx
rx.sd <- the.data$outcome.sd.ldl.rx
rx.pop <- the.data$outcome.pop.ldl.rx
merge("LoCHO N with data:", sum(rx.pop), sep="")
the.data$ldl.sdpi <- with(the.data, sqrt(((control.pop-1) *
  control.sd^2 + (rx.pop-1) * rx.sd^2) / (control.pop + rx.pop - 2)))
the.data <- escalc(m1i=control.mean, sd1i=control.sd, n1i=control.pop,
  m2i=rx.mean, sd2i=rx.sd, n2i=rx.pop, measure="MD", data=the.data,
  append=TRUE)
the.data <- rename(the.data, c("yi" = "all.ldl.yi",
                                         "vi" = "all.ldl.vi"))
ma.all.ldl <- rma(yi=all.ldl.yi, vi=all.ldl.vi, data=the.data,
                  method="REML")
#
png(file = (paste(ma.path, "All.LDL.02.15.15.png", sep="")), width = 1048, 
    height = 1048, units = "px", pointsize = 12, bg = "white")
forest(ma.all.ldl, slab=paste(the.data$author, the.data$pubyear, sep=", "), 
  cex=1.5, xlim=c(-125,75), at=c(-75,-50,-25,0,25), alim=c(-75,25))
title(main="Difference in LDL (RCTs)", font.main=2,cex.main=2.2)
text(par("usr")[1]+8, ma.all.ldl$k+2, "Study", pos=4,font=1,cex=1.75)
text(par("usr")[2]-2, ma.all.ldl$k+2, "MD [95% CI]", pos=2,font=1,cex=1.75)
text(-75, -1.75, "Favors Low FAT", cex=1.25)
text(25, -1.75, "Favors Low CHO", cex=1.25)
dev.off()
"RANDOM EFFECT META-ANALYSIS CHANGE IN LDL (RCTs)"
ma.all.ldl
###### Bayesian analysis
y <- as.vector(the.data[,"all.ldl.yi"])
y <- y[complete.cases(y)]
tau.y <- as.vector(the.data[,"all.ldl.vi"])
tau.y <- tau.y[complete.cases(tau.y)]
k <- length(y)
effect <- list("y", "tau.y", "k")
params <- c("mu", "theta", "prob.any", "prob.05", "prob.10", "prob.20")
ldl.all.sim <- bugs(data = effect, inits = NULL, parameters = params,
  model.file = paste(bugs.path, "ldl.txt", sep=""), n.chains=1, 
  n.iter=50000, n.burnin=10000, DIC=TRUE, debug=FALSE)
attach.bugs(ldl.all.sim)
print(ldl.all.sim, digits.summary = 4) 
likelihood.any <- round(mean(prob.any*100), digits=2)
print(c("likelihood of any effect:", likelihood.any))
detach.bugs()

###
##########  Change in TG - RCTs
###
# tg - output is both graphical and numerical
control.mean <- the.data$outcome.mean.tg.control
control.sd <- the.data$outcome.sd.tg.control
control.pop <- the.data$outcome.pop.tg.control
merge("LoFAT N with data:", sum(control.pop), sep="")
rx.mean <- the.data$outcome.mean.tg.rx
rx.sd <- the.data$outcome.sd.tg.rx
rx.pop <- the.data$outcome.pop.tg.rx
merge("LoCHO N with data:", sum(rx.pop), sep="")
the.data$tg.sdpi <- with(the.data, sqrt(((control.pop-1) *
  control.sd^2 + (rx.pop-1) * rx.sd^2) / (control.pop + rx.pop - 2)))
the.data <- escalc(m1i=control.mean, sd1i=control.sd, n1i=control.pop,
  m2i=rx.mean, sd2i=rx.sd, n2i=rx.pop, measure="MD", data=the.data,
  append=TRUE)
the.data <- rename(the.data,c("yi" = "all.tg.yi", "vi" = "all.tg.vi"))
# use arithmetic inverse for tg since decrease favors CHO
the.data$all.tg.yi <- the.data$all.tg.yi * -1
ma.all.tg <- rma(yi=all.tg.yi, vi=all.tg.vi, data=the.data, method="REML")
#
png(file = (paste(ma.path, "All.TG.02.15.15.png", sep="")), width = 1048, 
    height = 1048, units = "px", pointsize = 12, bg = "white")
forest(ma.all.tg, slab=paste(the.data$author, the.data$pubyear, sep=", "), 
  cex=1.5, xlim=c(-200,150), at=c(-100,-50,0,50), alim=c(-125,50))
title(main="Difference in Triglyceride (RCTs)", col.main=180,font.main=2,
      cex.main=2.2)
text(par("usr")[1]+13, ma.all.tg$k+2, "Study", pos=4,font=1,cex=1.75)
text(par("usr")[2]-2, ma.all.tg$k+2, "MD [95% CI]", pos=2,font=1,cex=1.75)
text(-100, -1.75, "Favors Low CHO", cex=1.25)
text(50, -1.75, "Favors Low FAT", cex=1.25)
dev.off()
"RANDOM EFFECT META-ANALYSIS CHANGE IN TRIGLYCERIDE (RCTs)"
ma.all.tg
###### Bayesian analysis
y <- as.vector(the.data[,"all.tg.yi"])
y <- y[complete.cases(y)]
tau.y <- as.vector(the.data[,"all.tg.vi"])
tau.y <- tau.y[complete.cases(tau.y)]
k <- length(y)
effect <- list("y", "tau.y", "k")
params <- c("mu", "theta", "prob.any", "prob.20", "prob.30", "prob.40")
tg.all.sim <- bugs(data = effect, inits = NULL, parameters = params,
  model.file = paste(bugs.path, "tg.txt", sep=""), n.chains=1,
  n.iter=50000, n.burnin=10000, DIC=TRUE, debug=FALSE)
attach.bugs(tg.all.sim)
print(tg.all.sim, digits.summary = 4) 
likelihood.any <- round(mean(prob.any*100), digits=2)
print(c("likelihood of any effect:", likelihood.any))
detach.bugs()

##########  Change in SystolicBP - RCTs
###
# systolicbp - output is both graphical and numerical
control.mean <- the.data$outcome.mean.systolicbp.control
control.sd <- the.data$outcome.sd.systolicbp.control
control.pop <- the.data$outcome.pop.systolicbp.control
merge("LoFAT N with data:", sum(control.pop), sep="")
rx.mean <- the.data$outcome.mean.systolicbp.rx
rx.sd <- the.data$outcome.sd.systolicbp.rx
rx.pop <- the.data$outcome.pop.systolicbp.rx
merge("LoCHO N with data:", sum(rx.pop), sep="")
the.data$systolicbp.sdpi <- with(the.data, sqrt(((control.pop-1)*
  control.sd^2 + (rx.pop-1) * rx.sd^2) / (control.pop + rx.pop - 2)))
the.data <- escalc(m1i=control.mean, sd1i=control.sd, n1i=control.pop,
  m2i=rx.mean, sd2i=rx.sd, n2i=rx.pop, measure="MD", data=the.data,
  append=TRUE)
the.data <- rename(the.data,c("yi" = "all.systolicbp.yi",
                                    "vi" = "all.systolicbp.vi"))
# use arithmetic inverse for systolicbp since decrease favors CHO
the.data$all.systolicbp.yi <- the.data$all.systolicbp.yi * -1
ma.all.systolicbp <- rma(yi=all.systolicbp.yi, vi=all.systolicbp.vi,
  data=the.data, method="REML")
#
png(file = (paste(ma.path, "All.SystolicBP.02.15.15.png", sep="")), width=1048, 
    height = 1048, units = "px", pointsize = 12, bg = "white")
forest(ma.all.systolicbp, 
  slab=paste(the.data$author, the.data$pubyear, sep=", "), 
  cex=1.5, xlim=c(-30,30), at=c(-15,-7.5,0,7.5,15), alim=c(-15,15))
title(main="Difference in Systolic BP (RCTs)", font.main=2,cex.main=2.2)
text(par("usr")[1]+3, ma.all.systolicbp$k+2, "Study", pos=4,font=1,cex=1.75)
text(par("usr")[2]-2, ma.all.systolicbp$k+2,"MD [95% CI]",pos=2,font=1,cex=1.75)
text(-15, -1.75, "Favors Low CHO", cex=1.25)
text(15, -1.75, "Favors Low FAT", cex=1.25)
dev.off()
"RANDOM EFFECT META-ANALYSIS CHANGE IN SYSTOLIC BP (RCTs)"
ma.all.systolicbp
###### Bayesian analysis
y <- as.vector(the.data[,"all.systolicbp.yi"])
y <- y[complete.cases(y)]
tau.y <- as.vector(the.data[,"all.systolicbp.vi"])
tau.y <- tau.y[complete.cases(tau.y)]
k <- length(y)
effect <- list("y", "tau.y", "k")
params <- c("mu", "theta", "prob.any", "prob.01", "prob.02", "prob.05")
systolicbp.all.sim <- bugs(data = effect, inits = NULL, parameters = params,
  model.file = paste(bugs.path, "systolicbp.txt", sep=""), n.chains=1, 
  n.iter=50000, n.burnin=10000, DIC=TRUE, debug=FALSE)
attach.bugs(systolicbp.all.sim)
print(systolicbp.all.sim, digits.summary = 4) 
likelihood.any <- round(mean(prob.any*100), digits=2)
print(c("likelihood of any effect:", likelihood.any))
detach.bugs()

sink()

# Can enable next command when generating 'audit trail' desired.
# write.csv(data, row.names=TRUE,
#          file="All.Analyzed.Data.02.15.15.csv")

#####    Sensitivity Analyses for Weight - All Trials    #####
"*******************************************"
"*******************************************"
""
"    Sensitivity Analyses for Weight     "
""
"*******************************************"
"*******************************************"
## funnel plot from 
##   http://www.metafor-project.org/doku.php/plots:contour_enhanced_funnel_plot
#####    Define the subgroups for sensitivity analyses    #####
# *********************************************************** #
sink(paste(sens.path, "Sensitivity.Analysis.02.15.15.txt", sep=""), append=TRUE,
     split=TRUE)
# 3 groups for each except for method of reporting data, which has 2
### by percent male enrolled
the.data$group.pcmale <- as.numeric(cut2((as.numeric(sub("%", "",
  the.data$factor.pcmen.both))/100), g = 3))
### by drop out rate in trial
  the.data$enroll.both <- the.data$Enrolled.n.rx +
    the.data$Enrolled.n.control
  the.data$complete.both <- the.data$Complete.n.rx +
    the.data$Complete.n.control
  the.data$pc.complete.both <- round(((the.data$complete.both /
    the.data$enroll.both) * 100), digits = 2)
the.data$group.dropout <- as.numeric(cut2(the.data$pc.complete.both, g = 3))
### by size of trial
the.data$group.size <- as.numeric(cut2(the.data$factor.numberenrolled.both,
  g = 3))
### by difference in CHO intake
the.data$d.cho.intake <- as.numeric(cut2(the.data$factor.carb.delta,
  g = 3))
### by difference in caloric intake
the.data$d.calorie.intake <- as.numeric(cut2(the.data$factor.calories.delta,
  g = 3))
### by risk at baseline in trial
# define baseline risk for AA & WH, both Lo & Hi risk, calculate weighted avgs
#   then cut into terciles. 
the.data$baseline.aa_lo.risk <- (((the.data$baseline.aa_lo.risk.rx * 
    the.data$Complete.n.rx) + (the.data$baseline.aa_lo.risk.control * 
    the.data$Complete.n.control)) / (the.data$Complete.n.rx +
    the.data$Complete.n.control))
the.data$baseline.aa_hi.risk <- (((the.data$baseline.aa_hi.risk.rx * 
    the.data$Complete.n.rx) + (the.data$baseline.aa_hi.risk.control * 
    the.data$Complete.n.control)) / (the.data$Complete.n.rx +
    the.data$Complete.n.control))
the.data$baseline.wh_lo.risk <- (((the.data$baseline.wh_lo.risk.rx * 
    the.data$Complete.n.rx) + (the.data$baseline.wh_lo.risk.control * 
    the.data$Complete.n.control)) / (the.data$Complete.n.rx +
    the.data$Complete.n.control))
the.data$baseline.wh_hi.risk <- (((the.data$baseline.wh_hi.risk.rx * 
    the.data$Complete.n.rx) +  (the.data$baseline.wh_hi.risk.control *
    the.data$Complete.n.control)) / (the.data$Complete.n.rx +
    the.data$Complete.n.control))
# group baseline risks into terciles
the.data$group.aa_lo.risk <- as.numeric(cut2(the.data$baseline.aa_lo.risk,
  g = 3))
the.data$group.aa_hi.risk <- as.numeric(cut2(the.data$baseline.aa_hi.risk,
  g = 3))
the.data$group.wh_lo.risk <- as.numeric(cut2(the.data$baseline.wh_lo.risk,
  g = 3))
the.data$group.wh_hi.risk <- as.numeric(cut2(the.data$baseline.wh_hi.risk,
  g = 3))
##
## next file can be written for audit trail purposes
write.csv(the.data, file = "LoCHOvLoFAT.with.Groups.02.15.15.csv")
##########    Delta Weight By % Male - Group 1    ##########
## frequentist meta-analysis
gr1 <- subset(the.data, the.data$group.pcmale == 1)
control.mean <- gr1$outcome.mean.weight.control
control.sd <- gr1$outcome.sd.weight.control
control.pop <- gr1$outcome.pop.weight.control
rx.mean <- gr1$outcome.mean.weight.rx
rx.sd <- gr1$outcome.sd.weight.rx
rx.pop <- gr1$outcome.pop.weight.rx
gr1$weight.sdpi <- with(gr1, sqrt(((control.pop-1) *
  control.sd^2 + (rx.pop-1) * rx.sd^2) / (control.pop + rx.pop - 2)))
gr1 <- escalc(m1i=control.mean, sd1i=control.sd, n1i=control.pop,
  m2i=rx.mean, sd2i=rx.sd, n2i=rx.pop, measure="MD", data=gr1, append=TRUE)
gr1 <- rename(gr1, c("yi"="gr1.weight.yi", "vi"="gr1.weight.vi"))
gr1$gr1.weight.yi <- gr1$gr1.weight.yi * -1
ma.gr1.weight <- rma(yi=gr1.weight.yi, vi=gr1.weight.vi, data=gr1,
                     method="REML")
## funnel plot
png(filename = (paste(sens.path, "Funnel.gr1.WeightxPCMale.02.15.15.png", 
  sep="")), res=92, width=680, height=600, type="cairo")
### decrease margins so the full space is used
par(mar=c(5,4,1,2))
### create contour enhanced funnel plot (with funnel centered at 0)
funnel(ma.gr1.weight, level=c(90, 95, 99), shade=c("white", "gray", "darkgray"),
  refline=0)
dev.off()
"RANDOM EFFECT META-ANALYSIS CHANGE IN WEIGHT WeightxPCMale (gr1 studies)"
ma.gr1.weight
## Bayesian meta-analysis
y <- as.vector(gr1[,"gr1.weight.yi"])
y <- y[complete.cases(y)]
tau.y <- as.vector(gr1[,"gr1.weight.vi"])
tau.y <- tau.y[complete.cases(tau.y)]
k <- length(y)
effect <- list("y", "tau.y", "k")
params <- c("mu", "theta", "prob.anykg", "prob.2.5kg", "prob.5kg", "prob.10kg")
weight.gr1.sim <- bugs(data = effect, inits = NULL, parameters = params,
  model.file = paste(bugs.path, "weight.by.group.txt", sep=""), n.chains=1, 
  n.iter=50000, n.burnin=10000, DIC=TRUE, debug=FALSE)
attach.bugs(weight.gr1.sim)
print(weight.gr1.sim, digits.summary = 4) 
detach.bugs()
## OPTIONAL for audit trail
# write.csv(gr1, row.names=TRUE,file="LoCHOvLoFAT.gr1.WeightxPCMale.02.15.15.csv")
##########    Delta Weight By % Male - Group 2    ##########
## frequentist meta-analysis
gr2 <- subset(the.data, the.data$group.pcmale == 2)
control.mean <- gr2$outcome.mean.weight.control
control.sd <- gr2$outcome.sd.weight.control
control.pop <- gr2$outcome.pop.weight.control
rx.mean <- gr2$outcome.mean.weight.rx
rx.sd <- gr2$outcome.sd.weight.rx
rx.pop <- gr2$outcome.pop.weight.rx
gr2$weight.sdpi <- with(gr2, sqrt(((control.pop-1) *
  control.sd^2 + (rx.pop-1) * rx.sd^2) / (control.pop + rx.pop - 2)))
gr2 <- escalc(m1i=control.mean, sd1i=control.sd, n1i=control.pop,
  m2i=rx.mean, sd2i=rx.sd, n2i=rx.pop, measure="MD", data=gr2, append=TRUE)
gr2 <- rename(gr2, c("yi"="gr2.weight.yi", "vi"="gr2.weight.vi"))
gr2$gr2.weight.yi <- gr2$gr2.weight.yi * -1
ma.gr2.weight <- rma(yi=gr2.weight.yi, vi=gr2.weight.vi, data=gr2,
                     method="REML")
## funnel plot
png(filename = (paste(sens.path, "Funnel.gr2.WeightxPCMale.02.15.15.png", 
  sep="")), res=92, width=680, height=600, type="cairo")
### decrease margins so the full space is used
par(mar=c(5,4,1,2))
### create contour enhanced funnel plot (with funnel centered at 0)
funnel(ma.gr2.weight, level=c(90, 95, 99), shade=c("white", "gray", "darkgray"),
  refline=0)
dev.off()
"RANDOM EFFECT META-ANALYSIS CHANGE IN WEIGHT WeightxPCMale (gr2 studies)"
ma.gr2.weight
## Bayesian analysis
y <- as.vector(gr2[,"gr2.weight.yi"])
y <- y[complete.cases(y)]
tau.y <- as.vector(gr2[,"gr2.weight.vi"])
tau.y <- tau.y[complete.cases(tau.y)]
k <- length(y)
effect <- list("y", "tau.y", "k")
params <- c("mu", "theta", "prob.anykg", "prob.2.5kg", "prob.5kg", "prob.10kg")
weight.gr2.sim <- bugs(data = effect, inits = NULL, parameters = params,
  model.file = paste(bugs.path, "weight.by.group.txt", sep=""), n.chains=1, 
  n.iter=50000, n.burnin=10000, DIC=TRUE, debug=FALSE)
attach.bugs(weight.gr2.sim)
print(weight.gr2.sim, digits.summary = 4) 
detach.bugs()
## OPTIONAL for audit trail
# write.csv(gr2, row.names=TRUE,file="LoCHOvLoFAT.gr2.WeightxPCMale.02.15.15.csv")
##########    Delta Weight By % Male - Group 3    ##########
## freqentist meta-analysis
gr3 <- subset(the.data, the.data$group.pcmale == 3)
control.mean <- gr3$outcome.mean.weight.control
control.sd <- gr3$outcome.sd.weight.control
control.pop <- gr3$outcome.pop.weight.control
rx.mean <- gr3$outcome.mean.weight.rx
rx.sd <- gr3$outcome.sd.weight.rx
rx.pop <- gr3$outcome.pop.weight.rx
gr3$weight.sdpi <- with(gr3, sqrt(((control.pop-1) *
  control.sd^2 + (rx.pop-1) * rx.sd^2) / (control.pop + rx.pop - 2)))
gr3 <- escalc(m1i=control.mean, sd1i=control.sd, n1i=control.pop,
  m2i=rx.mean, sd2i=rx.sd, n2i=rx.pop, measure="MD", data=gr3, append=TRUE)
gr3 <- rename(gr3, c("yi"="gr3.weight.yi", "vi"="gr3.weight.vi"))
gr3$gr3.weight.yi <- gr3$gr3.weight.yi * -1
ma.gr3.weight <- rma(yi=gr3.weight.yi, vi=gr3.weight.vi, data=gr3,
                     method="REML")
## funnel plot 
png(filename = (paste(sens.path, "Funnel.gr3.WeightxPCMale.02.15.15.png", 
  sep="")), res=92, width=680, height=600, type="cairo")
### decrease margins so the full space is used
par(mar=c(5,4,1,2))
### create contour enhanced funnel plot (with funnel centered at 0)
funnel(ma.gr3.weight, level=c(90, 95, 99), shade=c("white", "gray", "darkgray"),
  refline=0)
dev.off()
"RANDOM EFFECT META-ANALYSIS CHANGE IN WEIGHT WeightxPCMale (gr3 studies)"
ma.gr3.weight
## Bayesian analysis
y <- as.vector(gr3[,"gr3.weight.yi"])
y <- y[complete.cases(y)]
tau.y <- as.vector(gr3[,"gr3.weight.vi"])
tau.y <- tau.y[complete.cases(tau.y)]
k <- length(y)
effect <- list("y", "tau.y", "k")
params <- c("mu", "theta", "prob.anykg", "prob.2.5kg", "prob.5kg", "prob.10kg")
weight.gr3.sim <- bugs(data = effect, inits = NULL, parameters = params,
  model.file = paste(bugs.path, "weight.by.group.txt", sep=""), n.chains=1, 
  n.iter=50000, n.burnin=10000, DIC=TRUE, debug=FALSE)
attach.bugs(weight.gr3.sim)
print(weight.gr3.sim, digits.summary = 4) 
detach.bugs()
## OPTIONAL for audit trail
# write.csv(gr3, row.names=TRUE,file="LoCHOvLoFAT.gr3.WeightxPCMale.02.15.15.csv")

##########    Delta Weight By Dropout - Group 1    ##########
## frequentist meta-analysis
rm(gr1)
gr1 <- subset(the.data, the.data$group.dropout == 1)
control.mean <- gr1$outcome.mean.weight.control
control.sd <- gr1$outcome.sd.weight.control
control.pop <- gr1$outcome.pop.weight.control
rx.mean <- gr1$outcome.mean.weight.rx
rx.sd <- gr1$outcome.sd.weight.rx
rx.pop <- gr1$outcome.pop.weight.rx
gr1$weight.sdpi <- with(gr1, sqrt(((control.pop-1) *
  control.sd^2 + (rx.pop-1) * rx.sd^2) / (control.pop + rx.pop - 2)))
gr1 <- escalc(m1i=control.mean, sd1i=control.sd, n1i=control.pop,
  m2i=rx.mean, sd2i=rx.sd, n2i=rx.pop, measure="MD", data=gr1, append=TRUE)
gr1 <- rename(gr1, c("yi"="gr1.weight.yi", "vi"="gr1.weight.vi"))
gr1$gr1.weight.yi <- gr1$gr1.weight.yi * -1
ma.gr1.weight <- rma(yi=gr1.weight.yi, vi=gr1.weight.vi, data=gr1,
                     method="REML")
## funnel plot 
png(filename = (paste(sens.path, "Funnel.gr1.WeightxDroput.02.15.15.png", 
  sep="")), res=92, width=680, height=600, type="cairo")
### decrease margins so the full space is used
par(mar=c(5,4,1,2))
### create contour enhanced funnel plot (with funnel centered at 0)
funnel(ma.gr1.weight, level=c(90, 95, 99), shade=c("white", "gray", "darkgray"),
  refline=0)
dev.off()
"RANDOM EFFECT META-ANALYSIS CHANGE IN WEIGHT WeightxDropout (gr1 studies)"
ma.gr1.weight
## Bayesian analysis
y <- as.vector(gr1[,"gr1.weight.yi"])
y <- y[complete.cases(y)]
tau.y <- as.vector(gr1[,"gr1.weight.vi"])
tau.y <- tau.y[complete.cases(tau.y)]
k <- length(y)
effect <- list("y", "tau.y", "k")
params <- c("mu", "theta", "prob.anykg", "prob.2.5kg", "prob.5kg", "prob.10kg")
weight.gr1.sim <- bugs(data = effect, inits = NULL, parameters = params,
  model.file = paste(bugs.path, "weight.by.group.txt", sep=""), n.chains=1, 
  n.iter=50000, n.burnin=10000, DIC=TRUE, debug=FALSE)
attach.bugs(weight.gr1.sim)
print(weight.gr1.sim, digits.summary = 4) 
detach.bugs()
## OPTIONAL for audit trail
# write.csv(gr1,row.names=TRUE,file="LoCHOvLoFAT.gr1.WeightxDropout.02.15.15.csv")
##########    Delta Weight By Dropout - Group 2    ##########
## frequentist meta-analysis
rm(gr2)
gr2 <- subset(the.data, the.data$group.dropout == 2)
control.mean <- gr2$outcome.mean.weight.control
control.sd <- gr2$outcome.sd.weight.control
control.pop <- gr2$outcome.pop.weight.control
rx.mean <- gr2$outcome.mean.weight.rx
rx.sd <- gr2$outcome.sd.weight.rx
rx.pop <- gr2$outcome.pop.weight.rx
gr2$weight.sdpi <- with(gr2, sqrt(((control.pop-1) *
  control.sd^2 + (rx.pop-1) * rx.sd^2) / (control.pop + rx.pop - 2)))
gr2 <- escalc(m1i=control.mean, sd1i=control.sd, n1i=control.pop,
  m2i=rx.mean, sd2i=rx.sd, n2i=rx.pop, measure="MD", data=gr2, append=TRUE)
gr2 <- rename(gr2, c("yi"="gr2.weight.yi", "vi"="gr2.weight.vi"))
gr2$gr2.weight.yi <- gr2$gr2.weight.yi * -1
ma.gr2.weight <- rma(yi=gr2.weight.yi, vi=gr2.weight.vi, data=gr2,
                     method="REML")
## funnel plot
png(filename = (paste(sens.path, "Funnel.gr2.WeightxDropout.02.15.15.png", 
  sep="")), res=92, width=680, height=600, type="cairo")
### decrease margins so the full space is used
par(mar=c(5,4,1,2))
### create contour enhanced funnel plot (with funnel centered at 0)
funnel(ma.gr2.weight, level=c(90, 95, 99), shade=c("white", "gray", "darkgray"),
  refline=0)
dev.off()
"RANDOM EFFECT META-ANALYSIS CHANGE IN WEIGHT WeightxDropout (gr2 studies)"
ma.gr2.weight
## Bayesian analysis
y <- as.vector(gr2[,"gr2.weight.yi"])
y <- y[complete.cases(y)]
tau.y <- as.vector(gr2[,"gr2.weight.vi"])
tau.y <- tau.y[complete.cases(tau.y)]
k <- length(y)
effect <- list("y", "tau.y", "k")
params <- c("mu", "theta", "prob.anykg", "prob.2.5kg", "prob.5kg", "prob.10kg")
weight.gr2.sim <- bugs(data = effect, inits = NULL, parameters = params,
  model.file = paste(bugs.path, "weight.by.group.txt", sep=""), n.chains=1, 
  n.iter=50000, n.burnin=10000, DIC=TRUE, debug=FALSE)
attach.bugs(weight.gr2.sim)
print(weight.gr2.sim, digits.summary = 4) 
detach.bugs()
## OPTIONAL for audit trail
# write.csv(gr2,row.names=TRUE,file="LoCHOvLoFAT.gr2.WeightxDropout.02.15.15.csv")
##########    Delta Weight By Dropout - Group 3    ##########
## frequentist meta-analysis
rm(gr3)
gr3 <- subset(the.data, the.data$group.dropout == 3)
control.mean <- gr3$outcome.mean.weight.control
control.sd <- gr3$outcome.sd.weight.control
control.pop <- gr3$outcome.pop.weight.control
rx.mean <- gr3$outcome.mean.weight.rx
rx.sd <- gr3$outcome.sd.weight.rx
rx.pop <- gr3$outcome.pop.weight.rx
gr3$weight.sdpi <- with(gr3, sqrt(((control.pop-1) *
  control.sd^2 + (rx.pop-1) * rx.sd^2) / (control.pop + rx.pop - 2)))
gr3 <- escalc(m1i=control.mean, sd1i=control.sd, n1i=control.pop,
  m2i=rx.mean, sd2i=rx.sd, n2i=rx.pop, measure="MD", data=gr3, append=TRUE)
gr3 <- rename(gr3, c("yi"="gr3.weight.yi", "vi"="gr3.weight.vi"))
gr3$gr3.weight.yi <- gr3$gr3.weight.yi * -1
ma.gr3.weight <- rma(yi=gr3.weight.yi, vi=gr3.weight.vi, data=gr3,
                     method="REML")
## funnel plot
png(filename = (paste(sens.path, "Funnel.gr3.WeightxDropout.02.15.15.png", 
  sep="")), res=92, width=680, height=600, type="cairo")
### decrease margins so the full space is used
par(mar=c(5,4,1,2))
### create contour enhanced funnel plot (with funnel centered at 0)
funnel(ma.gr3.weight, level=c(90, 95, 99), 
       shade=c("white", "gray", "darkgray"), refline=0)
dev.off()
"RANDOM EFFECT META-ANALYSIS CHANGE IN WEIGHT WeightxDropout (gr3 studies)"
ma.gr3.weight
## Bayesian analysis
y <- as.vector(gr3[,"gr3.weight.yi"])
y <- y[complete.cases(y)]
tau.y <- as.vector(gr3[,"gr3.weight.vi"])
tau.y <- tau.y[complete.cases(tau.y)]
k <- length(y)
effect <- list("y", "tau.y", "k")
params <- c("mu", "theta", "prob.anykg", "prob.2.5kg", "prob.5kg", "prob.10kg")
weight.gr3.sim <- bugs(data = effect, inits = NULL, parameters = params,
  model.file = paste(bugs.path, "weight.by.group.txt", sep=""), n.chains=1, 
  n.iter=50000, n.burnin=10000, DIC=TRUE, debug=FALSE)
attach.bugs(weight.gr3.sim)
print(weight.gr3.sim, digits.summary = 4) 
detach.bugs()
## OPTIONAL for audit trail
# write.csv(gr3,row.names=TRUE,file="LoCHOvLoFAT.gr3.WeightxDropout.02.15.15.csv")

##########    Delta Weight By RCT Size - Group 1    ##########
## frequentist meta-analysis
rm(gr1)
gr1 <- subset(the.data, the.data$group.size == 1)
control.mean <- gr1$outcome.mean.weight.control
control.sd <- gr1$outcome.sd.weight.control
control.pop <- gr1$outcome.pop.weight.control
rx.mean <- gr1$outcome.mean.weight.rx
rx.sd <- gr1$outcome.sd.weight.rx
rx.pop <- gr1$outcome.pop.weight.rx
gr1$weight.sdpi <- with(gr1, sqrt(((control.pop-1) *
  control.sd^2 + (rx.pop-1) * rx.sd^2) / (control.pop + rx.pop - 2)))
gr1 <- escalc(m1i=control.mean, sd1i=control.sd, n1i=control.pop,
  m2i=rx.mean, sd2i=rx.sd, n2i=rx.pop, measure="MD", data=gr1, append=TRUE)
gr1 <- rename(gr1, c("yi"="gr1.weight.yi", "vi"="gr1.weight.vi"))
gr1$gr1.weight.yi <- gr1$gr1.weight.yi * -1
ma.gr1.weight <- rma(yi=gr1.weight.yi, vi=gr1.weight.vi, data=gr1,
                     method="REML")
## funnel plot
png(filename = (paste(sens.path, "Funnel.gr1.WeightxSize.02.15.15.png", 
  sep="")), res=92, width=680, height=600, type="cairo")
### decrease margins so the full space is used
par(mar=c(5,4,1,2))
### create contour enhanced funnel plot (with funnel centered at 0)
funnel(ma.gr1.weight, level=c(90, 95, 99), 
       shade=c("white", "gray", "darkgray"), refline=0)
dev.off()
"RANDOM EFFECT META-ANALYSIS CHANGE IN WEIGHT WeightxSize (gr1 studies)"
ma.gr1.weight
## Bayesian analysis
y <- as.vector(gr1[,"gr1.weight.yi"])
y <- y[complete.cases(y)]
tau.y <- as.vector(gr1[,"gr1.weight.vi"])
tau.y <- tau.y[complete.cases(tau.y)]
k <- length(y)
effect <- list("y", "tau.y", "k")
params <- c("mu", "theta", "prob.anykg", "prob.2.5kg", "prob.5kg", "prob.10kg")
weight.gr1.sim <- bugs(data = effect, inits = NULL, parameters = params,
  model.file = paste(bugs.path, "weight.by.group.txt", sep=""), n.chains=1, 
  n.iter=50000, n.burnin=10000, DIC=TRUE, debug=FALSE)
attach.bugs(weight.gr1.sim)
print(weight.gr1.sim, digits.summary = 4) 
detach.bugs()
## OPTIONAL for audit trail
# write.csv(gr1, row.names=TRUE, file="LoCHOvLoFAT.gr1.WeightxSize.02.15.15.csv")
##########    Delta Weight By RCT Size - Group 2    ##########
rm(gr2)
gr2 <- subset(the.data, the.data$group.size == 2)
# weight - output is both graphical and numerical
control.mean <- gr2$outcome.mean.weight.control
control.sd <- gr2$outcome.sd.weight.control
control.pop <- gr2$outcome.pop.weight.control
rx.mean <- gr2$outcome.mean.weight.rx
rx.sd <- gr2$outcome.sd.weight.rx
rx.pop <- gr2$outcome.pop.weight.rx
gr2$weight.sdpi <- with(gr2, sqrt(((control.pop-1) *
  control.sd^2 + (rx.pop-1) * rx.sd^2) / (control.pop + rx.pop - 2)))
gr2 <- escalc(m1i=control.mean, sd1i=control.sd, n1i=control.pop,
  m2i=rx.mean, sd2i=rx.sd, n2i=rx.pop, measure="MD", data=gr2, append=TRUE)
gr2 <- rename(gr2, c("yi"="gr2.weight.yi", "vi"="gr2.weight.vi"))
gr2$gr2.weight.yi <- gr2$gr2.weight.yi * -1
ma.gr2.weight <- rma(yi=gr2.weight.yi, vi=gr2.weight.vi, data=gr2,
                     method="REML")
## funnel plot
png(filename = (paste(sens.path, "Funnel.gr2.WeightxSize.02.15.15.png", 
  sep="")), res=92, width=680, height=600, type="cairo")
### decrease margins so the full space is used
par(mar=c(5,4,1,2))
### create contour enhanced funnel plot (with funnel centered at 0)
funnel(ma.gr2.weight, level=c(90, 95, 99), 
       shade=c("white", "gray", "darkgray"), refline=0)
dev.off()
"RANDOM EFFECT META-ANALYSIS CHANGE IN WEIGHT WeightxSize (gr2 studies)"
ma.gr2.weight
## Bayesian analysis
y <- as.vector(gr2[,"gr2.weight.yi"])
y <- y[complete.cases(y)]
tau.y <- as.vector(gr2[,"gr2.weight.vi"])
tau.y <- tau.y[complete.cases(tau.y)]
k <- length(y)
effect <- list("y", "tau.y", "k")
params <- c("mu", "theta", "prob.anykg", "prob.2.5kg", "prob.5kg", "prob.10kg")
weight.gr2.sim <- bugs(data = effect, inits = NULL, parameters = params,
  model.file = paste(bugs.path, "weight.by.group.txt", sep=""), n.chains=1, 
  n.iter=50000, n.burnin=10000, DIC=TRUE, debug=FALSE)
attach.bugs(weight.gr2.sim)
print(weight.gr2.sim, digits.summary = 4) 
detach.bugs()
## OPTIONAL for audit trail
# write.csv(gr2, row.names=TRUE, file="LoCHOvLoFAT.gr2.WeightxSize.02.15.15.csv")
##########    Delta Weight By RCT Size - Group 3    ##########
rm(gr3)
gr3 <- subset(the.data, the.data$group.size == 3)
# weight - output is both graphical and numerical
control.mean <- gr3$outcome.mean.weight.control
control.sd <- gr3$outcome.sd.weight.control
control.pop <- gr3$outcome.pop.weight.control
rx.mean <- gr3$outcome.mean.weight.rx
rx.sd <- gr3$outcome.sd.weight.rx
rx.pop <- gr3$outcome.pop.weight.rx
gr3$weight.sdpi <- with(gr3, sqrt(((control.pop-1) *
  control.sd^2 + (rx.pop-1) * rx.sd^2) / (control.pop + rx.pop - 2)))
gr3 <- escalc(m1i=control.mean, sd1i=control.sd, n1i=control.pop,
  m2i=rx.mean, sd2i=rx.sd, n2i=rx.pop, measure="MD", data=gr3, append=TRUE)
gr3 <- rename(gr3, c("yi"="gr3.weight.yi", "vi"="gr3.weight.vi"))
gr3$gr3.weight.yi <- gr3$gr3.weight.yi * -1
ma.gr3.weight <- rma(yi=gr3.weight.yi, vi=gr3.weight.vi, data=gr3,
                     method="REML")
## funnel plot
png(filename = (paste(sens.path, "Funnel.gr3.WeightxSize.02.15.15.png", 
  sep="")), res=92, width=680, height=600, type="cairo")
### decrease margins so the full space is used
par(mar=c(5,4,1,2))
### create contour enhanced funnel plot (with funnel centered at 0)
funnel(ma.gr3.weight, level=c(90, 95, 99), 
       shade=c("white", "gray", "darkgray"), refline=0)
dev.off()
"RANDOM EFFECT META-ANALYSIS CHANGE IN WEIGHT WeightxSize (gr3 studies)"
ma.gr3.weight
## Bayesian analysis
y <- as.vector(gr3[,"gr3.weight.yi"])
y <- y[complete.cases(y)]
tau.y <- as.vector(gr3[,"gr3.weight.vi"])
tau.y <- tau.y[complete.cases(tau.y)]
k <- length(y)
effect <- list("y", "tau.y", "k")
params <- c("mu", "theta", "prob.anykg", "prob.2.5kg", "prob.5kg", "prob.10kg")
weight.gr3.sim <- bugs(data = effect, inits = NULL, parameters = params,
  model.file = paste(bugs.path, "weight.by.group.txt", sep=""), n.chains=1, 
  n.iter=50000, n.burnin=10000, DIC=TRUE, debug=FALSE)
attach.bugs(weight.gr3.sim)
print(weight.gr3.sim, digits.summary = 4) 
detach.bugs()
## OPTIONAL for audit trail
# write.csv(gr3, row.names=TRUE, file="LoCHOvLoFAT.gr3.WeightxSize.02.15.15.csv")

##########    Delta Weight By Method (completer v ITT) - Group 1 (n=13)    ##########
#   Completers+Both+NoDropOuts vs. ITT-LOCF+ITT-Impute
## frequentist meta-analysis
rm(gr1)
gr1 <- subset(the.data, the.data$group.method == 1)
control.mean <- gr1$outcome.mean.weight.control
control.sd <- gr1$outcome.sd.weight.control
control.pop <- gr1$outcome.pop.weight.control
rx.mean <- gr1$outcome.mean.weight.rx
rx.sd <- gr1$outcome.sd.weight.rx
rx.pop <- gr1$outcome.pop.weight.rx
gr1$weight.sdpi <- with(gr1, sqrt(((control.pop-1) *
  control.sd^2 + (rx.pop-1) * rx.sd^2) / (control.pop + rx.pop - 2)))
gr1 <- escalc(m1i=control.mean, sd1i=control.sd, n1i=control.pop,
  m2i=rx.mean, sd2i=rx.sd, n2i=rx.pop, measure="MD", data=gr1, append=TRUE)
gr1 <- rename(gr1, c("yi"="gr1.weight.yi", "vi"="gr1.weight.vi"))
gr1$gr1.weight.yi <- gr1$gr1.weight.yi * -1
ma.gr1.weight <- rma(yi=gr1.weight.yi, vi=gr1.weight.vi, data=gr1,method="REML")
## funnel plot
png(filename = (paste(sens.path, "Funnel.gr1.WeightxMethod.02.15.15.png", 
  sep="")), res=92, width=680, height=600, type="cairo")
### decrease margins so the full space is used
par(mar=c(5,4,1,2))
### create contour enhanced funnel plot (with funnel centered at 0)
funnel(ma.gr1.weight, level=c(90, 95, 99), shade=c("white", "gray", "darkgray"),
  refline=0)
dev.off()
"RANDOM EFFECT META-ANALYSIS CHANGE IN WEIGHT WeightxMethod (gr1 studies)"
ma.gr1.weight
## Bayesian meta-analysis
y <- as.vector(gr1[,"gr1.weight.yi"])
y <- y[complete.cases(y)]
tau.y <- as.vector(gr1[,"gr1.weight.vi"])
tau.y <- tau.y[complete.cases(tau.y)]
k <- length(y)
effect <- list("y", "tau.y", "k")
params <- c("mu", "theta", "prob.anykg", "prob.2.5kg", "prob.5kg", "prob.10kg")
weight.gr1.sim <- bugs(data = effect, inits = NULL, parameters = params,
  model.file = paste(bugs.path, "weight.by.group.txt", sep=""), n.chains=1, 
  n.iter=50000, n.burnin=10000, DIC=TRUE, debug=FALSE)
attach.bugs(weight.gr1.sim)
print(weight.gr1.sim, digits.summary = 4) 
detach.bugs()
## OPTIONAL for audit trail
# write.csv(gr1, row.names=TRUE,file="LoCHOvLoFAT.gr1.WeightxMethod.02.15.15.csv")
##########    Delta Weight By Method (completer v ITT) - Group 2 (n=6)   ##########
## frequentist meta-analysis
rm(gr2)
gr2 <- subset(the.data, the.data$group.method == 2)
control.mean <- gr2$outcome.mean.weight.control
control.sd <- gr2$outcome.sd.weight.control
control.pop <- gr2$outcome.pop.weight.control
rx.mean <- gr2$outcome.mean.weight.rx
rx.sd <- gr2$outcome.sd.weight.rx
rx.pop <- gr2$outcome.pop.weight.rx
gr2$weight.sdpi <- with(gr2, sqrt(((control.pop-1) *
  control.sd^2 + (rx.pop-1) * rx.sd^2) / (control.pop + rx.pop - 2)))
gr2 <- escalc(m1i=control.mean, sd1i=control.sd, n1i=control.pop,
  m2i=rx.mean, sd2i=rx.sd, n2i=rx.pop, measure="MD", data=gr2, append=TRUE)
gr2 <- rename(gr2, c("yi"="gr2.weight.yi", "vi"="gr2.weight.vi"))
gr2$gr2.weight.yi <- gr2$gr2.weight.yi * -1
ma.gr2.weight <- rma(yi=gr2.weight.yi, vi=gr2.weight.vi, data=gr2,
                     method="REML")
## funnel plot
png(filename = (paste(sens.path, "Funnel.gr2.WeightxMethod.02.15.15.png", 
  sep="")), res=92, width=680, height=600, type="cairo")
### decrease margins so the full space is used
par(mar=c(5,4,1,2))
### create contour enhanced funnel plot (with funnel centered at 0)
funnel(ma.gr2.weight, level=c(90, 95, 99), shade=c("white", "gray", "darkgray"),
  refline=0)
dev.off()
"RANDOM EFFECT META-ANALYSIS CHANGE IN WEIGHT WeightxMethod (gr2 studies)"
ma.gr2.weight
## Bayesian analysis
y <- as.vector(gr2[,"gr2.weight.yi"])
y <- y[complete.cases(y)]
tau.y <- as.vector(gr2[,"gr2.weight.vi"])
tau.y <- tau.y[complete.cases(tau.y)]
k <- length(y)
effect <- list("y", "tau.y", "k")
params <- c("mu", "theta", "prob.anykg", "prob.2.5kg", "prob.5kg", "prob.10kg")
weight.gr2.sim <- bugs(data = effect, inits = NULL, parameters = params,
  model.file = paste(bugs.path, "weight.by.group.txt", sep=""), n.chains=1, 
  n.iter=50000, n.burnin=10000, DIC=TRUE, debug=FALSE)
attach.bugs(weight.gr2.sim)
print(weight.gr2.sim, digits.summary = 4) 
detach.bugs()
## OPTIONAL for audit trail
# write.csv(gr2, row.names=TRUE,file="LoCHOvLoFAT.gr2.WeightxMethod.02.15.15.csv")

######## Delta Weight By Imputed Weight SD or Not) - Group 1 (no; n=14) #######
## frequentist meta-analysis
rm(gr1)
gr1 <- subset(the.data, the.data$impute.wt.sd == 0)
control.mean <- gr1$outcome.mean.weight.control
control.sd <- gr1$outcome.sd.weight.control
control.pop <- gr1$outcome.pop.weight.control
rx.mean <- gr1$outcome.mean.weight.rx
rx.sd <- gr1$outcome.sd.weight.rx
rx.pop <- gr1$outcome.pop.weight.rx
gr1$weight.sdpi <- with(gr1, sqrt(((control.pop-1) *
  control.sd^2 + (rx.pop-1) * rx.sd^2) / (control.pop + rx.pop - 2)))
gr1 <- escalc(m1i=control.mean, sd1i=control.sd, n1i=control.pop,
  m2i=rx.mean, sd2i=rx.sd, n2i=rx.pop, measure="MD", data=gr1, append=TRUE)
gr1 <- rename(gr1, c("yi"="gr1.weight.yi", "vi"="gr1.weight.vi"))
gr1$gr1.weight.yi <- gr1$gr1.weight.yi * -1
ma.gr1.weight <- rma(yi=gr1.weight.yi, vi=gr1.weight.vi, data=gr1,
                     method="REML")
## funnel plot
png(filename = (paste(sens.path, "Funnel.gr1.WeightxSD.Impute.02.15.15.png", 
  sep="")), res=92, width=680, height=600, type="cairo")
### decrease margins so the full space is used
par(mar=c(5,4,1,2))
### create contour enhanced funnel plot (with funnel centered at 0)
funnel(ma.gr1.weight, level=c(90, 95, 99), shade=c("white", "gray", "darkgray"),
  refline=0)
dev.off()
"RANDOM EFFECT META-ANALYSIS CHANGE IN WEIGHT WeightxSD.Impute (gr1 studies)"
ma.gr1.weight
## Bayesian meta-analysis
y <- as.vector(gr1[,"gr1.weight.yi"])
y <- y[complete.cases(y)]
tau.y <- as.vector(gr1[,"gr1.weight.vi"])
tau.y <- tau.y[complete.cases(tau.y)]
k <- length(y)
effect <- list("y", "tau.y", "k")
params <- c("mu", "theta", "prob.anykg", "prob.2.5kg", "prob.5kg", "prob.10kg")
weight.gr1.sim <- bugs(data = effect, inits = NULL, parameters = params,
  model.file = paste(bugs.path, "weight.by.group.txt", sep=""), n.chains=1, 
  n.iter=50000, n.burnin=10000, DIC=TRUE, debug=FALSE)
attach.bugs(weight.gr1.sim)
print(weight.gr1.sim, digits.summary = 4) 
detach.bugs()
## OPTIONAL for audit trail
# write.csv(gr1, row.names=TRUE,
#   file="LoCHOvLoFAT.gr1.WeightxSD.Impute.02.15.15.csv")
######## Delta Weight By Imputed Weight SD or Not) - Group 2 (yes; n=5) #######
## frequentist meta-analysis
rm(gr2)
gr2 <- subset(the.data, the.data$impute.wt.sd == 1)
control.mean <- gr2$outcome.mean.weight.control
control.sd <- gr2$outcome.sd.weight.control
control.pop <- gr2$outcome.pop.weight.control
rx.mean <- gr2$outcome.mean.weight.rx
rx.sd <- gr2$outcome.sd.weight.rx
rx.pop <- gr2$outcome.pop.weight.rx
gr2$weight.sdpi <- with(gr2, sqrt(((control.pop-1) *
  control.sd^2 + (rx.pop-1) * rx.sd^2) / (control.pop + rx.pop - 2)))
gr2 <- escalc(m1i=control.mean, sd1i=control.sd, n1i=control.pop,
  m2i=rx.mean, sd2i=rx.sd, n2i=rx.pop, measure="MD", data=gr2, append=TRUE)
gr2 <- rename(gr2, c("yi"="gr2.weight.yi", "vi"="gr2.weight.vi"))
gr2$gr2.weight.yi <- gr2$gr2.weight.yi * -1
ma.gr2.weight <- rma(yi=gr2.weight.yi, vi=gr2.weight.vi, data=gr2,
                     method="REML")
## funnel plot
png(filename = (paste(sens.path, "Funnel.gr2.WeightxSD.Impute.02.15.15.png", 
  sep="")), res=92, width=680, height=600, type="cairo")
### decrease margins so the full space is used
par(mar=c(5,4,1,2))
### create contour enhanced funnel plot (with funnel centered at 0)
funnel(ma.gr2.weight, level=c(90, 95, 99), shade=c("white", "gray", "darkgray"),
  refline=0)
dev.off()
"RANDOM EFFECT META-ANALYSIS CHANGE IN WEIGHT WeightxSD.Impute (gr2 studies)"
ma.gr2.weight
## Bayesian analysis
y <- as.vector(gr2[,"gr2.weight.yi"])
y <- y[complete.cases(y)]
tau.y <- as.vector(gr2[,"gr2.weight.vi"])
tau.y <- tau.y[complete.cases(tau.y)]
k <- length(y)
effect <- list("y", "tau.y", "k")
params <- c("mu", "theta", "prob.anykg", "prob.2.5kg", "prob.5kg", "prob.10kg")
weight.gr2.sim <- bugs(data = effect, inits = NULL, parameters = params,
  model.file = paste(bugs.path, "weight.by.group.txt", sep=""), n.chains=1, 
  n.iter=50000, n.burnin=10000, DIC=TRUE, debug=FALSE)
attach.bugs(weight.gr2.sim)
print(weight.gr2.sim, digits.summary = 4) 
detach.bugs()
## OPTIONAL for audit trail
# write.csv(gr2, row.names=TRUE,
#   file="LoCHOvLoFAT.gr2.WeightxSD.Impute.02.15.15.csv")

##########    Delta Weight By CHO Intake - Group 1    ##########
## frequentist meta-analysis
rm(gr1)
gr1 <- subset(the.data, the.data$d.cho.intake == 1)
control.mean <- gr1$outcome.mean.weight.control
control.sd <- gr1$outcome.sd.weight.control
control.pop <- gr1$outcome.pop.weight.control
rx.mean <- gr1$outcome.mean.weight.rx
rx.sd <- gr1$outcome.sd.weight.rx
rx.pop <- gr1$outcome.pop.weight.rx
gr1$weight.sdpi <- with(gr1, sqrt(((control.pop-1) *
  control.sd^2 + (rx.pop-1) * rx.sd^2) / (control.pop + rx.pop - 2)))
gr1 <- escalc(m1i=control.mean, sd1i=control.sd, n1i=control.pop,
  m2i=rx.mean, sd2i=rx.sd, n2i=rx.pop, measure="MD", data=gr1, append=TRUE)
gr1 <- rename(gr1, c("yi"="gr1.weight.yi", "vi"="gr1.weight.vi"))
gr1$gr1.weight.yi <- gr1$gr1.weight.yi * -1
ma.gr1.weight <- rma(yi=gr1.weight.yi, vi=gr1.weight.vi, data=gr1,
                     method="REML")
## funnel plot
png(filename = (paste(sens.path, "Funnel.gr1.WeightxD.CHO.Intake.02.15.15.png", 
  sep="")), res=92, width=680, height=600, type="cairo")
### decrease margins so the full space is used
par(mar=c(5,4,1,2))
### create contour enhanced funnel plot (with funnel centered at 0)
funnel(ma.gr1.weight, level=c(90, 95, 99), 
       shade=c("white", "gray", "darkgray"), refline=0)
dev.off()
"RANDOM EFFECT META-ANALYSIS CHANGE IN WEIGHT WeightxD.CHO.Intake (gr1 studies)"
ma.gr1.weight
## Bayesian analysis
y <- as.vector(gr1[,"gr1.weight.yi"])
y <- y[complete.cases(y)]
tau.y <- as.vector(gr1[,"gr1.weight.vi"])
tau.y <- tau.y[complete.cases(tau.y)]
k <- length(y)
effect <- list("y", "tau.y", "k")
params <- c("mu", "theta", "prob.anykg", "prob.2.5kg", "prob.5kg", "prob.10kg")
weight.gr1.sim <- bugs(data = effect, inits = NULL, parameters = params,
  model.file = paste(bugs.path, "weight.by.group.txt", sep=""), n.chains=1, 
  n.iter=50000, n.burnin=10000, DIC=TRUE, debug=FALSE)
attach.bugs(weight.gr1.sim)
print(weight.gr1.sim, digits.summary = 4) 
detach.bugs()
## OPTIONAL for audit trail
# write.csv(gr1, row.names=TRUE,
#   file="LoCHOvLoFAT.gr1.WeightxD.CHO.Intake.02.15.15.csv")
##########    Delta Weight By CHO Intake - Group 2    ##########
rm(gr2)
gr2 <- subset(the.data, the.data$d.cho.intake == 2)
# weight - output is both graphical and numerical
control.mean <- gr2$outcome.mean.weight.control
control.sd <- gr2$outcome.sd.weight.control
control.pop <- gr2$outcome.pop.weight.control
rx.mean <- gr2$outcome.mean.weight.rx
rx.sd <- gr2$outcome.sd.weight.rx
rx.pop <- gr2$outcome.pop.weight.rx
gr2$weight.sdpi <- with(gr2, sqrt(((control.pop-1) *
  control.sd^2 + (rx.pop-1) * rx.sd^2) / (control.pop + rx.pop - 2)))
gr2 <- escalc(m1i=control.mean, sd1i=control.sd, n1i=control.pop,
  m2i=rx.mean, sd2i=rx.sd, n2i=rx.pop, measure="MD", data=gr2, append=TRUE)
gr2 <- rename(gr2, c("yi"="gr2.weight.yi", "vi"="gr2.weight.vi"))
gr2$gr2.weight.yi <- gr2$gr2.weight.yi * -1
ma.gr2.weight <- rma(yi=gr2.weight.yi, vi=gr2.weight.vi, data=gr2,
                     method="REML")
## funnel plot
png(filename = (paste(sens.path, "Funnel.gr2.WeightxD.CHO.Intake.02.15.15.png", 
  sep="")), res=92, width=680, height=600, type="cairo")
### decrease margins so the full space is used
par(mar=c(5,4,1,2))
### create contour enhanced funnel plot (with funnel centered at 0)
funnel(ma.gr2.weight, level=c(90, 95, 99), 
       shade=c("white", "gray", "darkgray"), refline=0)
dev.off()
"RANDOM EFFECT META-ANALYSIS CHANGE IN WEIGHT WeightxD.CHO.Intake (gr2 studies)"
ma.gr2.weight
## Bayesian analysis
y <- as.vector(gr2[,"gr2.weight.yi"])
y <- y[complete.cases(y)]
tau.y <- as.vector(gr2[,"gr2.weight.vi"])
tau.y <- tau.y[complete.cases(tau.y)]
k <- length(y)
effect <- list("y", "tau.y", "k")
params <- c("mu", "theta", "prob.anykg", "prob.2.5kg", "prob.5kg", "prob.10kg")
weight.gr2.sim <- bugs(data = effect, inits = NULL, parameters = params,
  model.file = paste(bugs.path, "weight.by.group.txt", sep=""), n.chains=1, 
  n.iter=50000, n.burnin=10000, DIC=TRUE, debug=FALSE)
attach.bugs(weight.gr2.sim)
print(weight.gr2.sim, digits.summary = 4) 
detach.bugs()
## OPTIONAL for audit trail
# write.csv(gr2, row.names=TRUE,
#  file="LoCHOvLoFAT.gr2.WeightxD.CHO.Intake.02.15.15.csv")
##########    Delta Weight By CHO Intake - Group 3    ##########
rm(gr3)
gr3 <- subset(the.data, the.data$d.cho.intake == 3)
# weight - output is both graphical and numerical
control.mean <- gr3$outcome.mean.weight.control
control.sd <- gr3$outcome.sd.weight.control
control.pop <- gr3$outcome.pop.weight.control
rx.mean <- gr3$outcome.mean.weight.rx
rx.sd <- gr3$outcome.sd.weight.rx
rx.pop <- gr3$outcome.pop.weight.rx
gr3$weight.sdpi <- with(gr3, sqrt(((control.pop-1) *
  control.sd^2 + (rx.pop-1) * rx.sd^2) / (control.pop + rx.pop - 2)))
gr3 <- escalc(m1i=control.mean, sd1i=control.sd, n1i=control.pop,
  m2i=rx.mean, sd2i=rx.sd, n2i=rx.pop, measure="MD", data=gr3, append=TRUE)
gr3 <- rename(gr3, c("yi"="gr3.weight.yi", "vi"="gr3.weight.vi"))
gr3$gr3.weight.yi <- gr3$gr3.weight.yi * -1
ma.gr3.weight <- rma(yi=gr3.weight.yi, vi=gr3.weight.vi, data=gr3,
                     method="REML")
## funnel plot
png(filename = (paste(sens.path, "Funnel.gr3.WeightxD.CHO.Intake.02.15.15.png", 
  sep="")), res=92, width=680, height=600, type="cairo")
### decrease margins so the full space is used
par(mar=c(5,4,1,2))
### create contour enhanced funnel plot (with funnel centered at 0)
funnel(ma.gr3.weight, level=c(90, 95, 99), 
       shade=c("white", "gray", "darkgray"), refline=0)
dev.off()
"RANDOM EFFECT META-ANALYSIS CHANGE IN WEIGHT WeightxD.CHO.Intake (gr3 studies)"
ma.gr3.weight
## Bayesian analysis
y <- as.vector(gr3[,"gr3.weight.yi"])
y <- y[complete.cases(y)]
tau.y <- as.vector(gr3[,"gr3.weight.vi"])
tau.y <- tau.y[complete.cases(tau.y)]
k <- length(y)
effect <- list("y", "tau.y", "k")
params <- c("mu", "theta", "prob.anykg", "prob.2.5kg", "prob.5kg", "prob.10kg")
weight.gr3.sim <- bugs(data = effect, inits = NULL, parameters = params,
  model.file = paste(bugs.path, "weight.by.group.txt", sep=""), n.chains=1, 
  n.iter=50000, n.burnin=10000, DIC=TRUE, debug=FALSE)
attach.bugs(weight.gr3.sim)
print(weight.gr3.sim, digits.summary = 4) 
detach.bugs()
## OPTIONAL for audit trail
# write.csv(gr3, row.names=TRUE,
#   file="LoCHOvLoFAT.gr3.WeightxD.CHO.Intake.02.15.15.csv")

##########    Delta Weight By Calorie Intake - Group 1    ##########
## frequentist meta-analysis
rm(gr1)
gr1 <- subset(the.data, the.data$d.calorie.intake == 1)
control.mean <- gr1$outcome.mean.weight.control
control.sd <- gr1$outcome.sd.weight.control
control.pop <- gr1$outcome.pop.weight.control
rx.mean <- gr1$outcome.mean.weight.rx
rx.sd <- gr1$outcome.sd.weight.rx
rx.pop <- gr1$outcome.pop.weight.rx
gr1$weight.sdpi <- with(gr1, sqrt(((control.pop-1) *
  control.sd^2 + (rx.pop-1) * rx.sd^2) / (control.pop + rx.pop - 2)))
gr1 <- escalc(m1i=control.mean, sd1i=control.sd, n1i=control.pop,
  m2i=rx.mean, sd2i=rx.sd, n2i=rx.pop, measure="MD", data=gr1, append=TRUE)
gr1 <- rename(gr1, c("yi"="gr1.weight.yi", "vi"="gr1.weight.vi"))
gr1$gr1.weight.yi <- gr1$gr1.weight.yi * -1
ma.gr1.weight <- rma(yi=gr1.weight.yi, vi=gr1.weight.vi, data=gr1,
                     method="REML")
## funnel plot
png(filename = (paste(sens.path, 
  "Funnel.gr1.WeightxD.Calorie.Intake.02.15.15.png", sep="")), res=92, 
  width=680, height=600, type="cairo")
### decrease margins so the full space is used
par(mar=c(5,4,1,2))
### create contour enhanced funnel plot (with funnel centered at 0)
funnel(ma.gr1.weight, level=c(90, 95, 99), 
       shade=c("white", "gray", "darkgray"), refline=0)
dev.off()
"RANDOM EFFECT META-ANALYSIS CHANGE IN WEIGHT WeightxD.Calorie.Intake (gr1)"
ma.gr1.weight
## Bayesian analysis
y <- as.vector(gr1[,"gr1.weight.yi"])
y <- y[complete.cases(y)]
tau.y <- as.vector(gr1[,"gr1.weight.vi"])
tau.y <- tau.y[complete.cases(tau.y)]
k <- length(y)
effect <- list("y", "tau.y", "k")
params <- c("mu", "theta", "prob.anykg", "prob.2.5kg", "prob.5kg", "prob.10kg")
weight.gr1.sim <- bugs(data = effect, inits = NULL, parameters = params,
  model.file = paste(bugs.path, "weight.by.group.txt", sep=""), n.chains=1, 
  n.iter=50000, n.burnin=10000, DIC=TRUE, debug=FALSE)
attach.bugs(weight.gr1.sim)
print(weight.gr1.sim, digits.summary = 4) 
detach.bugs()
## OPTIONAL for audit trail
# write.csv(gr1, row.names=TRUE,
#   file="LoCHOvLoFAT.gr1.WeightxD.Calorie.Intake.02.15.15.csv")
##########    Delta Weight By Calorie Intake - Group 2    ##########
rm(gr2)
gr2 <- subset(the.data, the.data$d.calorie.intake == 2)
# weight - output is both graphical and numerical
control.mean <- gr2$outcome.mean.weight.control
control.sd <- gr2$outcome.sd.weight.control
control.pop <- gr2$outcome.pop.weight.control
rx.mean <- gr2$outcome.mean.weight.rx
rx.sd <- gr2$outcome.sd.weight.rx
rx.pop <- gr2$outcome.pop.weight.rx
gr2$weight.sdpi <- with(gr2, sqrt(((control.pop-1) *
  control.sd^2 + (rx.pop-1) * rx.sd^2) / (control.pop + rx.pop - 2)))
gr2 <- escalc(m1i=control.mean, sd1i=control.sd, n1i=control.pop,
  m2i=rx.mean, sd2i=rx.sd, n2i=rx.pop, measure="MD", data=gr2, append=TRUE)
gr2 <- rename(gr2, c("yi"="gr2.weight.yi", "vi"="gr2.weight.vi"))
gr2$gr2.weight.yi <- gr2$gr2.weight.yi * -1
ma.gr2.weight <- rma(yi=gr2.weight.yi, vi=gr2.weight.vi, data=gr2,
                     method="REML")
## funnel plot
png(filename = (paste(sens.path, 
  "Funnel.gr2.WeightxD.Calorie.Intake.02.15.15.png", sep="")), res=92, 
  width=680, height=600, type="cairo")
### decrease margins so the full space is used
par(mar=c(5,4,1,2))
### create contour enhanced funnel plot (with funnel centered at 0)
funnel(ma.gr2.weight, level=c(90, 95, 99), 
       shade=c("white", "gray", "darkgray"), refline=0)
dev.off()
"RANDOM EFFECT META-ANALYSIS CHANGE IN WEIGHT WeightxD.Calorie.Intake (gr2)"
ma.gr2.weight
## Bayesian analysis
y <- as.vector(gr2[,"gr2.weight.yi"])
y <- y[complete.cases(y)]
tau.y <- as.vector(gr2[,"gr2.weight.vi"])
tau.y <- tau.y[complete.cases(tau.y)]
k <- length(y)
effect <- list("y", "tau.y", "k")
params <- c("mu", "theta", "prob.anykg", "prob.2.5kg", "prob.5kg", "prob.10kg")
weight.gr2.sim <- bugs(data = effect, inits = NULL, parameters = params,
  model.file = paste(bugs.path, "weight.by.group.txt", sep=""), n.chains=1, 
  n.iter=50000, n.burnin=10000, DIC=TRUE, debug=FALSE)
attach.bugs(weight.gr2.sim)
print(weight.gr2.sim, digits.summary = 4) 
detach.bugs()
## OPTIONAL for audit trail
# write.csv(gr2, row.names=TRUE,
#  file="LoCHOvLoFAT.gr2.WeightxD.Calorie.Intake.02.15.15.csv")
##########    Delta Weight By Calorie Intake - Group 3    ##########
rm(gr3)
gr3 <- subset(the.data, the.data$d.calorie.intake == 3)
# weight - output is both graphical and numerical
control.mean <- gr3$outcome.mean.weight.control
control.sd <- gr3$outcome.sd.weight.control
control.pop <- gr3$outcome.pop.weight.control
rx.mean <- gr3$outcome.mean.weight.rx
rx.sd <- gr3$outcome.sd.weight.rx
rx.pop <- gr3$outcome.pop.weight.rx
gr3$weight.sdpi <- with(gr3, sqrt(((control.pop-1) *
  control.sd^2 + (rx.pop-1) * rx.sd^2) / (control.pop + rx.pop - 2)))
gr3 <- escalc(m1i=control.mean, sd1i=control.sd, n1i=control.pop,
  m2i=rx.mean, sd2i=rx.sd, n2i=rx.pop, measure="MD", data=gr3, append=TRUE)
gr3 <- rename(gr3, c("yi"="gr3.weight.yi", "vi"="gr3.weight.vi"))
gr3$gr3.weight.yi <- gr3$gr3.weight.yi * -1
ma.gr3.weight <- rma(yi=gr3.weight.yi, vi=gr3.weight.vi, data=gr3,
                     method="REML")
## funnel plot
png(filename = (paste(sens.path, 
  "Funnel.gr3.WeightxD.Calorie.Intake.02.15.15.png", sep="")), res=92, 
  width=680, height=600, type="cairo")
### decrease margins so the full space is used
par(mar=c(5,4,1,2))
### create contour enhanced funnel plot (with funnel centered at 0)
funnel(ma.gr3.weight, level=c(90, 95, 99), 
       shade=c("white", "gray", "darkgray"), refline=0)
dev.off()
"RANDOM EFFECT META-ANALYSIS CHANGE IN WEIGHT WeightxD.Calorie.Intake (gr3)"
ma.gr3.weight
## Bayesian analysis
y <- as.vector(gr3[,"gr3.weight.yi"])
y <- y[complete.cases(y)]
tau.y <- as.vector(gr3[,"gr3.weight.vi"])
tau.y <- tau.y[complete.cases(tau.y)]
k <- length(y)
effect <- list("y", "tau.y", "k")
params <- c("mu", "theta", "prob.anykg", "prob.2.5kg", "prob.5kg", "prob.10kg")
weight.gr3.sim <- bugs(data = effect, inits = NULL, parameters = params,
  model.file = paste(bugs.path, "weight.by.group.txt", sep=""), n.chains=1, 
  n.iter=50000, n.burnin=10000, DIC=TRUE, debug=FALSE)
attach.bugs(weight.gr3.sim)
print(weight.gr3.sim, digits.summary = 4) 
detach.bugs()
## OPTIONAL for audit trail
# write.csv(gr3, row.names=TRUE,
#   file="LoCHOvLoFAT.gr3.WeightxD.Calorie.Intake.02.15.15.csv")

##########    Delta Weight By Risk-AA-LO - Group 1    ##########
## frequentist meta-analysis
rm(gr1)
gr1 <- subset(the.data, the.data$group.aa_lo.risk == 1)
control.mean <- gr1$outcome.mean.weight.control
control.sd <- gr1$outcome.sd.weight.control
control.pop <- gr1$outcome.pop.weight.control
rx.mean <- gr1$outcome.mean.weight.rx
rx.sd <- gr1$outcome.sd.weight.rx
rx.pop <- gr1$outcome.pop.weight.rx
gr1$weight.sdpi <- with(gr1, sqrt(((control.pop-1) *
  control.sd^2 + (rx.pop-1) * rx.sd^2) / (control.pop + rx.pop - 2)))
gr1 <- escalc(m1i=control.mean, sd1i=control.sd, n1i=control.pop,
  m2i=rx.mean, sd2i=rx.sd, n2i=rx.pop, measure="MD", data=gr1,
  append=TRUE)
gr1 <- rename(gr1, c("yi"="gr1.weight.yi", "vi"="gr1.weight.vi"))
gr1$gr1.weight.yi <- gr1$gr1.weight.yi * -1
ma.gr1.weight <- rma(yi=gr1.weight.yi, vi=gr1.weight.vi, data=gr1,
                     method="REML")
## funnel plot
png(filename = (paste(sens.path, "Funnel.gr1.WeightxRisk.aa_lo.02.15.15.png", 
  sep="")), res=92, width=680, height=600, type="cairo")
### decrease margins so the full space is used
par(mar=c(5,4,1,2))
### create contour enhanced funnel plot (with funnel centered at 0)
funnel(ma.gr1.weight, level=c(90, 95, 99), 
       shade=c("white", "gray", "darkgray"), refline=0)
dev.off()
"RANDOM EFFECT META-ANALYSIS CHANGE IN WEIGHT xRisk AA-LO (gr1 studies)"
ma.gr1.weight
## Bayesian analysis
y <- as.vector(gr1[,"gr1.weight.yi"])
y <- y[complete.cases(y)]
tau.y <- as.vector(gr1[,"gr1.weight.vi"])
tau.y <- tau.y[complete.cases(tau.y)]
k <- length(y)
effect <- list("y", "tau.y", "k")
params <- c("mu", "theta", "prob.anykg", "prob.2.5kg", "prob.5kg", "prob.10kg")
weight.gr1.sim <- bugs(data = effect, inits = NULL, parameters = params,
  model.file = paste(bugs.path, "weight.by.group.txt", sep=""), n.chains=1, 
  n.iter=50000, n.burnin=10000, DIC=TRUE, debug=FALSE)
attach.bugs(weight.gr1.sim)
print(weight.gr1.sim, digits.summary = 4) 
detach.bugs()
## OPTIONAL for audit trail
# write.csv(gr1, row.names=TRUE, 
#   file="LoCHOvLoFAT.gr1.WeightxRisk.aa_lo.02.15.15.csv")
##########    Delta Weight By Risk-AA-LO - Group 2    ##########
## frequentist meta-analysis
rm(gr2)
gr2 <- subset(the.data, the.data$group.aa_lo.risk == 2)
control.mean <- gr2$outcome.mean.weight.control
control.sd <- gr2$outcome.sd.weight.control
control.pop <- gr2$outcome.pop.weight.control
rx.mean <- gr2$outcome.mean.weight.rx
rx.sd <- gr2$outcome.sd.weight.rx
rx.pop <- gr2$outcome.pop.weight.rx
gr2$weight.sdpi <- with(gr2, sqrt(((control.pop-1) *
  control.sd^2 + (rx.pop-1) * rx.sd^2) / (control.pop + rx.pop - 2)))
gr2 <- escalc(m1i=control.mean, sd1i=control.sd, n1i=control.pop,
  m2i=rx.mean, sd2i=rx.sd, n2i=rx.pop, measure="MD", data=gr2,
  append=TRUE)
gr2 <- rename(gr2, c("yi"="gr2.weight.yi", "vi"="gr2.weight.vi"))
gr2$gr2.weight.yi <- gr2$gr2.weight.yi * -1
ma.gr2.weight <- rma(yi=gr2.weight.yi, vi=gr2.weight.vi, data=gr2,
                     method="REML")
## funnel plot
png(filename = (paste(sens.path, "Funnel.gr2.WeightxRisk.aa_lo.02.15.15.png", 
  sep="")), res=92, width=680, height=600, type="cairo")
### decrease margins so the full space is used
par(mar=c(5,4,1,2))
### create contour enhanced funnel plot (with funnel centered at 0)
funnel(ma.gr2.weight, level=c(90, 95, 99), 
       shade=c("white", "gray", "darkgray"), refline=0)
dev.off()
"RANDOM EFFECT META-ANALYSIS CHANGE IN WEIGHT xRisk AA-LO (gr2 studies)"
ma.gr2.weight
## Bayesian analysis
y <- as.vector(gr2[,"gr2.weight.yi"])
y <- y[complete.cases(y)]
tau.y <- as.vector(gr2[,"gr2.weight.vi"])
tau.y <- tau.y[complete.cases(tau.y)]
k <- length(y)
effect <- list("y", "tau.y", "k")
params <- c("mu", "theta", "prob.anykg", "prob.2.5kg", "prob.5kg", "prob.10kg")
weight.gr2.sim <- bugs(data = effect, inits = NULL, parameters = params,
  model.file = paste(bugs.path, "weight.by.group.txt", sep=""), n.chains=1, 
  n.iter=50000, n.burnin=10000, DIC=TRUE, debug=FALSE)
attach.bugs(weight.gr2.sim)
print(weight.gr2.sim, digits.summary = 4) 
detach.bugs()
## OPTIONAL for audit trail
# write.csv(gr2, row.names=TRUE, 
#   file="LoCHOvLoFAT.gr2.WeightxRisk.aa_lo.02.15.15.csv")
##########    Delta Weight By Risk-AA-LO - Group 3    ##########
## frequentist meta-analysis
rm(gr3)
gr3 <- subset(the.data, the.data$group.aa_lo.risk == 3)
control.mean <- gr3$outcome.mean.weight.control
control.sd <- gr3$outcome.sd.weight.control
control.pop <- gr3$outcome.pop.weight.control
rx.mean <- gr3$outcome.mean.weight.rx
rx.sd <- gr3$outcome.sd.weight.rx
rx.pop <- gr3$outcome.pop.weight.rx
gr3$weight.sdpi <- with(gr3, sqrt(((control.pop-1) *
  control.sd^2 + (rx.pop-1) * rx.sd^2) / (control.pop + rx.pop - 2)))
gr3 <- escalc(m1i=control.mean, sd1i=control.sd, n1i=control.pop,
  m2i=rx.mean, sd2i=rx.sd, n2i=rx.pop, measure="MD", data=gr3,
  append=TRUE)
gr3 <- rename(gr3, c("yi"="gr3.weight.yi", "vi"="gr3.weight.vi"))
gr3$gr3.weight.yi <- gr3$gr3.weight.yi * -1
ma.gr3.weight <- rma(yi=gr3.weight.yi, vi=gr3.weight.vi, data=gr3,
                     method="REML")
## funnel plot
png(filename = (paste(sens.path, "Funnel.gr3.WeightxRisk.aa_lo.02.15.15.png", 
  sep="")), res=92, width=680, height=600, type="cairo")
### decrease margins so the full space is used
par(mar=c(5,4,1,2))
### create contour enhanced funnel plot (with funnel centered at 0)
funnel(ma.gr3.weight, level=c(90, 95, 99), 
       shade=c("white", "gray", "darkgray"), refline=0)
dev.off()
"RANDOM EFFECT META-ANALYSIS CHANGE IN WEIGHT xRisk AA-LO (gr3 studies)"
ma.gr3.weight
## Bayesian analysis
y <- as.vector(gr3[,"gr3.weight.yi"])
y <- y[complete.cases(y)]
tau.y <- as.vector(gr3[,"gr3.weight.vi"])
tau.y <- tau.y[complete.cases(tau.y)]
k <- length(y)
effect <- list("y", "tau.y", "k")
params <- c("mu", "theta", "prob.anykg", "prob.2.5kg", "prob.5kg", "prob.10kg")
weight.gr3.sim <- bugs(data = effect, inits = NULL, parameters = params,
  model.file = paste(bugs.path, "weight.by.group.txt", sep=""), n.chains=1, 
  n.iter=50000, n.burnin=10000, DIC=TRUE, debug=FALSE)
attach.bugs(weight.gr3.sim)
print(weight.gr3.sim, digits.summary = 4) 
detach.bugs()
## OPTIONAL for audit trail
# write.csv(gr3, row.names=TRUE, 
#   file="LoCHOvLoFAT.gr3.WeightxRisk.aa_lo.02.15.15.csv")

##########    Delta Weight By Risk-AA-HI - Group 1    ##########
## frequentist meta-analysis
rm(gr1)
gr1 <- subset(the.data, the.data$group.aa_hi.risk == 1)
control.mean <- gr1$outcome.mean.weight.control
control.sd <- gr1$outcome.sd.weight.control
control.pop <- gr1$outcome.pop.weight.control
rx.mean <- gr1$outcome.mean.weight.rx
rx.sd <- gr1$outcome.sd.weight.rx
rx.pop <- gr1$outcome.pop.weight.rx
gr1$weight.sdpi <- with(gr1, sqrt(((control.pop-1) *
  control.sd^2 + (rx.pop-1) * rx.sd^2) / (control.pop + rx.pop - 2)))
gr1 <- escalc(m1i=control.mean, sd1i=control.sd, n1i=control.pop,
  m2i=rx.mean, sd2i=rx.sd, n2i=rx.pop, measure="MD", data=gr1,
  append=TRUE)
gr1 <- rename(gr1, c("yi"="gr1.weight.yi", "vi"="gr1.weight.vi"))
gr1$gr1.weight.yi <- gr1$gr1.weight.yi * -1
ma.gr1.weight <- rma(yi=gr1.weight.yi, vi=gr1.weight.vi, data=gr1,
                     method="REML")
## funnel plot
png(filename = (paste(sens.path, "Funnel.gr1.WeightxRisk.aa_hi.02.15.15.png", 
  sep="")), res=92, width=680, height=600, type="cairo")
### decrease margins so the full space is used
par(mar=c(5,4,1,2))
### create contour enhanced funnel plot (with funnel centered at 0)
funnel(ma.gr1.weight, level=c(90, 95, 99), 
       shade=c("white", "gray", "darkgray"), refline=0)
dev.off()
"RANDOM EFFECT META-ANALYSIS CHANGE IN WEIGHT xRisk AA-HI (gr1 studies)"
ma.gr1.weight
## Bayesian analysis
y <- as.vector(gr1[,"gr1.weight.yi"])
y <- y[complete.cases(y)]
tau.y <- as.vector(gr1[,"gr1.weight.vi"])
tau.y <- tau.y[complete.cases(tau.y)]
k <- length(y)
effect <- list("y", "tau.y", "k")
params <- c("mu", "theta", "prob.anykg", "prob.2.5kg", "prob.5kg", "prob.10kg")
weight.gr1.sim <- bugs(data = effect, inits = NULL, parameters = params,
  model.file = paste(bugs.path, "weight.by.group.txt", sep=""), n.chains=1, 
  n.iter=50000, n.burnin=10000, DIC=TRUE, debug=FALSE)
attach.bugs(weight.gr1.sim)
print(weight.gr1.sim, digits.summary = 4) 
detach.bugs()
## OPTIONAL for audit trail
# write.csv(gr1, row.names=TRUE, 
#   file="LoCHOvLoFAT.gr1.WeightxRisk.aa_hi.02.15.15.csv")
##########    Delta Weight By Risk-AA-HI - Group 2    ##########
## frequentist meta-analysis
rm(gr2)
gr2 <- subset(the.data, the.data$group.aa_hi.risk == 2)
control.mean <- gr2$outcome.mean.weight.control
control.sd <- gr2$outcome.sd.weight.control
control.pop <- gr2$outcome.pop.weight.control
rx.mean <- gr2$outcome.mean.weight.rx
rx.sd <- gr2$outcome.sd.weight.rx
rx.pop <- gr2$outcome.pop.weight.rx
gr2$weight.sdpi <- with(gr2, sqrt(((control.pop-1) *
  control.sd^2 + (rx.pop-1) * rx.sd^2) / (control.pop + rx.pop - 2)))
gr2 <- escalc(m1i=control.mean, sd1i=control.sd, n1i=control.pop,
  m2i=rx.mean, sd2i=rx.sd, n2i=rx.pop, measure="MD", data=gr2,
  append=TRUE)
gr2 <- rename(gr2, c("yi"="gr2.weight.yi", "vi"="gr2.weight.vi"))
gr2$gr2.weight.yi <- gr2$gr2.weight.yi * -1
ma.gr2.weight <- rma(yi=gr2.weight.yi, vi=gr2.weight.vi, data=gr2,
                     method="REML")
## funnel plot
png(filename = (paste(sens.path, "Funnel.gr2.WeightxRisk.aa_hi.02.15.15.png", 
  sep="")), res=92, width=680, height=600, type="cairo")
### decrease margins so the full space is used
par(mar=c(5,4,1,2))
### create contour enhanced funnel plot (with funnel centered at 0)
funnel(ma.gr2.weight, level=c(90, 95, 99), 
       shade=c("white", "gray", "darkgray"), refline=0)
dev.off()
"RANDOM EFFECT META-ANALYSIS CHANGE IN WEIGHT xRisk AA-HI (gr2 studies)"
ma.gr2.weight
## Bayesian analysis
y <- as.vector(gr2[,"gr2.weight.yi"])
y <- y[complete.cases(y)]
tau.y <- as.vector(gr2[,"gr2.weight.vi"])
tau.y <- tau.y[complete.cases(tau.y)]
k <- length(y)
effect <- list("y", "tau.y", "k")
params <- c("mu", "theta", "prob.anykg", "prob.2.5kg", "prob.5kg", "prob.10kg")
weight.gr2.sim <- bugs(data = effect, inits = NULL, parameters = params,
  model.file = paste(bugs.path, "weight.by.group.txt", sep=""), n.chains=1, 
  n.iter=50000, n.burnin=10000, DIC=TRUE, debug=FALSE)
attach.bugs(weight.gr2.sim)
print(weight.gr2.sim, digits.summary = 4) 
detach.bugs()
## OPTIONAL for audit trail
# write.csv(gr2, row.names=TRUE, 
#   file="LoCHOvLoFAT.gr2.WeightxRisk.aa_hi.02.15.15.csv")
##########    Delta Weight By Risk-AA-HI - Group 3    ##########
## frequentist meta-analysis
rm(gr3)
gr3 <- subset(the.data, the.data$group.aa_hi.risk == 3)
control.mean <- gr3$outcome.mean.weight.control
control.sd <- gr3$outcome.sd.weight.control
control.pop <- gr3$outcome.pop.weight.control
rx.mean <- gr3$outcome.mean.weight.rx
rx.sd <- gr3$outcome.sd.weight.rx
rx.pop <- gr3$outcome.pop.weight.rx
gr3$weight.sdpi <- with(gr3, sqrt(((control.pop-1) *
  control.sd^2 + (rx.pop-1) * rx.sd^2) / (control.pop + rx.pop - 2)))
gr3 <- escalc(m1i=control.mean, sd1i=control.sd, n1i=control.pop,
  m2i=rx.mean, sd2i=rx.sd, n2i=rx.pop, measure="MD", data=gr3,
  append=TRUE)
gr3 <- rename(gr3, c("yi"="gr3.weight.yi", "vi"="gr3.weight.vi"))
gr3$gr3.weight.yi <- gr3$gr3.weight.yi * -1
ma.gr3.weight <- rma(yi=gr3.weight.yi, vi=gr3.weight.vi, data=gr3,
                     method="REML")
## funnel plot
png(filename = (paste(sens.path, "Funnel.gr3.WeightxRisk.aa_hi.02.15.15.png", 
  sep="")), res=92, width=680, height=600, type="cairo")
### decrease margins so the full space is used
par(mar=c(5,4,1,2))
### create contour enhanced funnel plot (with funnel centered at 0)
funnel(ma.gr3.weight, level=c(90, 95, 99), 
       shade=c("white", "gray", "darkgray"), refline=0)
dev.off()
"RANDOM EFFECT META-ANALYSIS CHANGE IN WEIGHT xRisk AA-HI (gr3 studies)"
ma.gr3.weight
## Bayesian analysis
y <- as.vector(gr3[,"gr3.weight.yi"])
y <- y[complete.cases(y)]
tau.y <- as.vector(gr3[,"gr3.weight.vi"])
tau.y <- tau.y[complete.cases(tau.y)]
k <- length(y)
effect <- list("y", "tau.y", "k")
params <- c("mu", "theta", "prob.anykg", "prob.2.5kg", "prob.5kg", "prob.10kg")
weight.gr3.sim <- bugs(data = effect, inits = NULL, parameters = params,
  model.file = paste(bugs.path, "weight.by.group.txt", sep=""), n.chains=1, 
  n.iter=50000, n.burnin=10000, DIC=TRUE, debug=FALSE)
attach.bugs(weight.gr3.sim)
print(weight.gr3.sim, digits.summary = 4) 
detach.bugs()
## OPTIONAL for audit trail
# write.csv(gr3, row.names=TRUE, 
#   file="LoCHOvLoFAT.gr3.WeightxRisk.aa_hi.02.15.15.csv")

##########    Delta Weight By Risk-WH-LO - Group 1    ##########
## frequentist meta-analysis
rm(gr1)
gr1 <- subset(the.data, the.data$group.wh_lo.risk == 1)
control.mean <- gr1$outcome.mean.weight.control
control.sd <- gr1$outcome.sd.weight.control
control.pop <- gr1$outcome.pop.weight.control
rx.mean <- gr1$outcome.mean.weight.rx
rx.sd <- gr1$outcome.sd.weight.rx
rx.pop <- gr1$outcome.pop.weight.rx
gr1$weight.sdpi <- with(gr1, sqrt(((control.pop-1) *
  control.sd^2 + (rx.pop-1) * rx.sd^2) / (control.pop + rx.pop - 2)))
gr1 <- escalc(m1i=control.mean, sd1i=control.sd, n1i=control.pop,
  m2i=rx.mean, sd2i=rx.sd, n2i=rx.pop, measure="MD", data=gr1,
  append=TRUE)
gr1 <- rename(gr1, c("yi"="gr1.weight.yi", "vi"="gr1.weight.vi"))
gr1$gr1.weight.yi <- gr1$gr1.weight.yi * -1
ma.gr1.weight <- rma(yi=gr1.weight.yi, vi=gr1.weight.vi, data=gr1,
                     method="REML")
## funnel plot
png(filename = (paste(sens.path, "Funnel.gr1.WeightxRisk.wh_lo.02.15.15.png", 
  sep="")), res=92, width=680, height=600, type="cairo")
### decrease margins so the full space is used
par(mar=c(5,4,1,2))
### create contour enhanced funnel plot (with funnel centered at 0)
funnel(ma.gr1.weight, level=c(90, 95, 99), 
       shade=c("white", "gray", "darkgray"), refline=0)
dev.off()
"RANDOM EFFECT META-ANALYSIS CHANGE IN WEIGHT xRisk WH-LO (gr1 studies)"
ma.gr1.weight
## Bayesian analysis
y <- as.vector(gr1[,"gr1.weight.yi"])
y <- y[complete.cases(y)]
tau.y <- as.vector(gr1[,"gr1.weight.vi"])
tau.y <- tau.y[complete.cases(tau.y)]
k <- length(y)
effect <- list("y", "tau.y", "k")
params <- c("mu", "theta", "prob.anykg", "prob.2.5kg", "prob.5kg", "prob.10kg")
weight.gr1.sim <- bugs(data = effect, inits = NULL, parameters = params,
  model.file = paste(bugs.path, "weight.by.group.txt", sep=""), n.chains=1, 
  n.iter=50000, n.burnin=10000, DIC=TRUE, debug=FALSE)
attach.bugs(weight.gr1.sim)
print(weight.gr1.sim, digits.summary = 4) 
detach.bugs()
## OPTIONAL for audit trail
# write.csv(gr1, row.names=TRUE, 
#   file="LoCHOvLoFAT.gr1.WeightxRisk.wh_lo.02.15.15.csv")
##########    Delta Weight By Risk-WH-LO - Group 2    ##########
## frequentist meta-analysis
rm(gr2)
gr2 <- subset(the.data, the.data$group.wh_lo.risk == 2)
control.mean <- gr2$outcome.mean.weight.control
control.sd <- gr2$outcome.sd.weight.control
control.pop <- gr2$outcome.pop.weight.control
rx.mean <- gr2$outcome.mean.weight.rx
rx.sd <- gr2$outcome.sd.weight.rx
rx.pop <- gr2$outcome.pop.weight.rx
gr2$weight.sdpi <- with(gr2, sqrt(((control.pop-1) *
  control.sd^2 + (rx.pop-1) * rx.sd^2) / (control.pop + rx.pop - 2)))
gr2 <- escalc(m1i=control.mean, sd1i=control.sd, n1i=control.pop,
  m2i=rx.mean, sd2i=rx.sd, n2i=rx.pop, measure="MD", data=gr2,
  append=TRUE)
gr2 <- rename(gr2, c("yi"="gr2.weight.yi", "vi"="gr2.weight.vi"))
gr2$gr2.weight.yi <- gr2$gr2.weight.yi * -1
ma.gr2.weight <- rma(yi=gr2.weight.yi, vi=gr2.weight.vi, data=gr2,
                     method="REML")
## funnel plot
png(filename = (paste(sens.path, "Funnel.gr2.WeightxRisk.wh_lo.02.15.15.png", 
  sep="")), res=92, width=680, height=600, type="cairo")
### decrease margins so the full space is used
par(mar=c(5,4,1,2))
### create contour enhanced funnel plot (with funnel centered at 0)
funnel(ma.gr2.weight, level=c(90, 95, 99), 
       shade=c("white", "gray", "darkgray"), refline=0)
dev.off()
"RANDOM EFFECT META-ANALYSIS CHANGE IN WEIGHT xRisk WH-LO (gr2 studies)"
ma.gr2.weight
## Bayesian analysis
y <- as.vector(gr2[,"gr2.weight.yi"])
y <- y[complete.cases(y)]
tau.y <- as.vector(gr2[,"gr2.weight.vi"])
tau.y <- tau.y[complete.cases(tau.y)]
k <- length(y)
effect <- list("y", "tau.y", "k")
params <- c("mu", "theta", "prob.anykg", "prob.2.5kg", "prob.5kg", "prob.10kg")
weight.gr2.sim <- bugs(data = effect, inits = NULL, parameters = params,
  model.file = paste(bugs.path, "weight.by.group.txt", sep=""), n.chains=1, 
  n.iter=50000, n.burnin=10000, DIC=TRUE, debug=FALSE)
attach.bugs(weight.gr2.sim)
print(weight.gr2.sim, digits.summary = 4) 
detach.bugs()
## OPTIONAL for audit trail
# write.csv(gr2, row.names=TRUE, 
#   file="LoCHOvLoFAT.gr2.WeightxRisk.wh_lo.02.15.15.csv")
##########    Delta Weight By Risk-WH-LO - Group 3    ##########
## frequentist meta-analysis
rm(gr3)
gr3 <- subset(the.data, the.data$group.wh_lo.risk == 3)
control.mean <- gr3$outcome.mean.weight.control
control.sd <- gr3$outcome.sd.weight.control
control.pop <- gr3$outcome.pop.weight.control
rx.mean <- gr3$outcome.mean.weight.rx
rx.sd <- gr3$outcome.sd.weight.rx
rx.pop <- gr3$outcome.pop.weight.rx
gr3$weight.sdpi <- with(gr3, sqrt(((control.pop-1) *
  control.sd^2 + (rx.pop-1) * rx.sd^2) / (control.pop + rx.pop - 2)))
gr3 <- escalc(m1i=control.mean, sd1i=control.sd, n1i=control.pop,
  m2i=rx.mean, sd2i=rx.sd, n2i=rx.pop, measure="MD", data=gr3,
  append=TRUE)
gr3 <- rename(gr3, c("yi"="gr3.weight.yi", "vi"="gr3.weight.vi"))
gr3$gr3.weight.yi <- gr3$gr3.weight.yi * -1
ma.gr3.weight <- rma(yi=gr3.weight.yi, vi=gr3.weight.vi, data=gr3,
                     method="REML")
## funnel plot
png(filename = (paste(sens.path, "Funnel.gr3.WeightxRisk.wh_lo.02.15.15.png", 
  sep="")), res=92, width=680, height=600, type="cairo")
### decrease margins so the full space is used
par(mar=c(5,4,1,2))
### create contour enhanced funnel plot (with funnel centered at 0)
funnel(ma.gr3.weight, level=c(90, 95, 99), 
       shade=c("white", "gray", "darkgray"), refline=0)
dev.off()
"RANDOM EFFECT META-ANALYSIS CHANGE IN WEIGHT xRisk WH-LO (gr3 studies)"
ma.gr3.weight
## Bayesian analysis
y <- as.vector(gr3[,"gr3.weight.yi"])
y <- y[complete.cases(y)]
tau.y <- as.vector(gr3[,"gr3.weight.vi"])
tau.y <- tau.y[complete.cases(tau.y)]
k <- length(y)
effect <- list("y", "tau.y", "k")
params <- c("mu", "theta", "prob.anykg", "prob.2.5kg", "prob.5kg", "prob.10kg")
weight.gr3.sim <- bugs(data = effect, inits = NULL, parameters = params,
  model.file = paste(bugs.path, "weight.by.group.txt", sep=""), n.chains=1, 
  n.iter=50000, n.burnin=10000, DIC=TRUE, debug=FALSE)
attach.bugs(weight.gr3.sim)
print(weight.gr3.sim, digits.summary = 4) 
detach.bugs()
## OPTIONAL for audit trail
# write.csv(gr3, row.names=TRUE, 
#   file="LoCHOvLoFAT.gr3.WeightxRisk.wh_lo.02.15.15.csv")

##########    Delta Weight By Risk-WH-HI - Group 1    ##########
## frequentist meta-analysis
rm(gr1)
gr1 <- subset(the.data, the.data$group.wh_hi.risk == 1)
control.mean <- gr1$outcome.mean.weight.control
control.sd <- gr1$outcome.sd.weight.control
control.pop <- gr1$outcome.pop.weight.control
rx.mean <- gr1$outcome.mean.weight.rx
rx.sd <- gr1$outcome.sd.weight.rx
rx.pop <- gr1$outcome.pop.weight.rx
gr1$weight.sdpi <- with(gr1, sqrt(((control.pop-1) *
  control.sd^2 + (rx.pop-1) * rx.sd^2) / (control.pop + rx.pop - 2)))
gr1 <- escalc(m1i=control.mean, sd1i=control.sd, n1i=control.pop,
  m2i=rx.mean, sd2i=rx.sd, n2i=rx.pop, measure="MD", data=gr1,
  append=TRUE)
gr1 <- rename(gr1, c("yi"="gr1.weight.yi", "vi"="gr1.weight.vi"))
gr1$gr1.weight.yi <- gr1$gr1.weight.yi * -1
ma.gr1.weight <- rma(yi=gr1.weight.yi, vi=gr1.weight.vi, data=gr1,
                     method="REML")
## funnel plot
png(filename = (paste(sens.path, "Funnel.gr1.WeightxRisk.wh_hi.02.15.15.png", 
  sep="")), res=92, width=680, height=600, type="cairo")
### decrease margins so the full space is used
par(mar=c(5,4,1,2))
### create contour enhanced funnel plot (with funnel centered at 0)
funnel(ma.gr1.weight, level=c(90, 95, 99), 
       shade=c("white", "gray", "darkgray"), refline=0)
dev.off()
"RANDOM EFFECT META-ANALYSIS CHANGE IN WEIGHT xRisk WH-HI (gr1 studies)"
ma.gr1.weight
## Bayesian analysis
y <- as.vector(gr1[,"gr1.weight.yi"])
y <- y[complete.cases(y)]
tau.y <- as.vector(gr1[,"gr1.weight.vi"])
tau.y <- tau.y[complete.cases(tau.y)]
k <- length(y)
effect <- list("y", "tau.y", "k")
params <- c("mu", "theta", "prob.anykg", "prob.2.5kg", "prob.5kg", "prob.10kg")
weight.gr1.sim <- bugs(data = effect, inits = NULL, parameters = params,
  model.file = paste(bugs.path, "weight.by.group.txt", sep=""), n.chains=1, 
  n.iter=50000, n.burnin=10000, DIC=TRUE, debug=FALSE)
attach.bugs(weight.gr1.sim)
print(weight.gr1.sim, digits.summary = 4) 
detach.bugs()
## OPTIONAL for audit trail
# write.csv(gr1, row.names=TRUE, 
#   file="LoCHOvLoFAT.gr1.WeightxRisk.wh_hi.02.15.15.csv")
##########    Delta Weight By Risk-WH-HI - Group 2    ##########
## frequentist meta-analysis
rm(gr2)
gr2 <- subset(the.data, the.data$group.wh_hi.risk == 2)
control.mean <- gr2$outcome.mean.weight.control
control.sd <- gr2$outcome.sd.weight.control
control.pop <- gr2$outcome.pop.weight.control
rx.mean <- gr2$outcome.mean.weight.rx
rx.sd <- gr2$outcome.sd.weight.rx
rx.pop <- gr2$outcome.pop.weight.rx
gr2$weight.sdpi <- with(gr2, sqrt(((control.pop-1) *
  control.sd^2 + (rx.pop-1) * rx.sd^2) / (control.pop + rx.pop - 2)))
gr2 <- escalc(m1i=control.mean, sd1i=control.sd, n1i=control.pop,
  m2i=rx.mean, sd2i=rx.sd, n2i=rx.pop, measure="MD", data=gr2,
  append=TRUE)
gr2 <- rename(gr2, c("yi"="gr2.weight.yi", "vi"="gr2.weight.vi"))
gr2$gr2.weight.yi <- gr2$gr2.weight.yi * -1
ma.gr2.weight <- rma(yi=gr2.weight.yi, vi=gr2.weight.vi, data=gr2,
                     method="REML")
## funnel plot
png(filename = (paste(sens.path, "Funnel.gr2.WeightxRisk.wh_hi.02.15.15.png", 
  sep="")), res=92, width=680, height=600, type="cairo")
### decrease margins so the full space is used
par(mar=c(5,4,1,2))
### create contour enhanced funnel plot (with funnel centered at 0)
funnel(ma.gr2.weight, level=c(90, 95, 99), 
       shade=c("white", "gray", "darkgray"), refline=0)
dev.off()
"RANDOM EFFECT META-ANALYSIS CHANGE IN WEIGHT xRisk WH-HI (gr2 studies)"
ma.gr2.weight
## Bayesian analysis
y <- as.vector(gr2[,"gr2.weight.yi"])
y <- y[complete.cases(y)]
tau.y <- as.vector(gr2[,"gr2.weight.vi"])
tau.y <- tau.y[complete.cases(tau.y)]
k <- length(y)
effect <- list("y", "tau.y", "k")
params <- c("mu", "theta", "prob.anykg", "prob.2.5kg", "prob.5kg", "prob.10kg")
weight.gr2.sim <- bugs(data = effect, inits = NULL, parameters = params,
  model.file = paste(bugs.path, "weight.by.group.txt", sep=""), n.chains=1, 
  n.iter=50000, n.burnin=10000, DIC=TRUE, debug=FALSE)
attach.bugs(weight.gr2.sim)
print(weight.gr2.sim, digits.summary = 4) 
detach.bugs()
## OPTIONAL for audit trail
# write.csv(gr2, row.names=TRUE, 
#   file="LoCHOvLoFAT.gr2.WeightxRisk.wh_hi.02.15.15.csv")
##########    Delta Weight By Risk-WH-HI - Group 3    ##########
## frequentist meta-analysis
rm(gr3)
gr3 <- subset(the.data, the.data$group.wh_hi.risk == 3)
control.mean <- gr3$outcome.mean.weight.control
control.sd <- gr3$outcome.sd.weight.control
control.pop <- gr3$outcome.pop.weight.control
rx.mean <- gr3$outcome.mean.weight.rx
rx.sd <- gr3$outcome.sd.weight.rx
rx.pop <- gr3$outcome.pop.weight.rx
gr3$weight.sdpi <- with(gr3, sqrt(((control.pop-1) *
  control.sd^2 + (rx.pop-1) * rx.sd^2) / (control.pop + rx.pop - 2)))
gr3 <- escalc(m1i=control.mean, sd1i=control.sd, n1i=control.pop,
  m2i=rx.mean, sd2i=rx.sd, n2i=rx.pop, measure="MD", data=gr3,
  append=TRUE)
gr3 <- rename(gr3, c("yi"="gr3.weight.yi", "vi"="gr3.weight.vi"))
gr3$gr3.weight.yi <- gr3$gr3.weight.yi * -1
ma.gr3.weight <- rma(yi=gr3.weight.yi, vi=gr3.weight.vi, data=gr3,
                     method="REML")
## funnel plot
png(filename = (paste(sens.path, "Funnel.gr3.WeightxRisk.wh_hi.02.15.15.png", 
  sep="")), res=92, width=680, height=600, type="cairo")
### decrease margins so the full space is used
par(mar=c(5,4,1,2))
### create contour enhanced funnel plot (with funnel centered at 0)
funnel(ma.gr3.weight, level=c(90, 95, 99), 
       shade=c("white", "gray", "darkgray"), refline=0)
dev.off()
"RANDOM EFFECT META-ANALYSIS CHANGE IN WEIGHT xRisk WH-HI (gr3 studies)"
ma.gr3.weight
## Bayesian analysis
y <- as.vector(gr3[,"gr3.weight.yi"])
y <- y[complete.cases(y)]
tau.y <- as.vector(gr3[,"gr3.weight.vi"])
tau.y <- tau.y[complete.cases(tau.y)]
k <- length(y)
effect <- list("y", "tau.y", "k")
params <- c("mu", "theta", "prob.anykg", "prob.2.5kg", "prob.5kg", "prob.10kg")
weight.gr3.sim <- bugs(data = effect, inits = NULL, parameters = params,
  model.file = paste(bugs.path, "weight.by.group.txt", sep=""), n.chains=1, 
  n.iter=50000, n.burnin=10000, DIC=TRUE, debug=FALSE)
attach.bugs(weight.gr3.sim)
print(weight.gr3.sim, digits.summary = 4) 
detach.bugs()
## OPTIONAL for audit trail
# write.csv(gr3, row.names=TRUE, 
#   file="LoCHOvLoFAT.gr3.WeightxRisk.wh_hi.02.15.15.csv")

#####    Grouping of RCTs by duration defined:    #####
## In data spreadsheet, the groups defined manually as:
##     Group 1: less than 6 months (n=6)
##     Group 2: 6 months to < 1 year (n=5)
##     Group 3: 1 year or longer (n=9)
##########    Delta Weight By Duration (time) - Group 1    ##########
rm(gr1)
gr1 <- subset(the.data, the.data$group.duration == 1)
control.mean <- gr1$outcome.mean.weight.control
control.sd <- gr1$outcome.sd.weight.control
control.pop <- gr1$outcome.pop.weight.control
rx.mean <- gr1$outcome.mean.weight.rx
rx.sd <- gr1$outcome.sd.weight.rx
rx.pop <- gr1$outcome.pop.weight.rx
gr1$weight.sdpi <- with(gr1, sqrt(((control.pop-1) *
  control.sd^2 + (rx.pop-1) * rx.sd^2) / (control.pop + rx.pop - 2)))
gr1 <- escalc(m1i=control.mean, sd1i=control.sd, n1i=control.pop,
  m2i=rx.mean, sd2i=rx.sd, n2i=rx.pop, measure="MD", data=gr1, append=TRUE)
gr1 <- rename(gr1, c("yi"="gr1.weight.yi", "vi"="gr1.weight.vi"))
gr1$gr1.weight.yi <- gr1$gr1.weight.yi * -1
ma.gr1.weight <- rma(yi=gr1.weight.yi, vi=gr1.weight.vi, data=gr1,
                     method="REML")
## funnel plot
png(filename = (paste(sens.path, "Funnel.gr1.WeightxTime.02.15.15.png", 
  sep="")), res=92, width=680, height=600, type="cairo")
### decrease margins so the full space is used
par(mar=c(5,4,1,2))
### create contour enhanced funnel plot (with funnel centered at 0)
funnel(ma.gr1.weight, level=c(90, 95, 99), 
       shade=c("white", "gray", "darkgray"), refline=0)
dev.off()
"RANDOM EFFECT META-ANALYSIS CHANGE IN WEIGHT by DURATION (gr1 studies)"
ma.gr1.weight
## Bayesian analysis
y <- as.vector(gr1[,"gr1.weight.yi"])
y <- y[complete.cases(y)]
tau.y <- as.vector(gr1[,"gr1.weight.vi"])
tau.y <- tau.y[complete.cases(tau.y)]
k <- length(y)
effect <- list("y", "tau.y", "k")
params <- c("mu", "theta", "prob.anykg", "prob.2.5kg", "prob.5kg", "prob.10kg")
weight.gr1.sim <- bugs(data = effect, inits = NULL, parameters = params,
  model.file = paste(bugs.path, "weight.by.group.txt", sep=""), n.chains=1, 
  n.iter=50000, n.burnin=10000, DIC=TRUE, debug=FALSE)
attach.bugs(weight.gr1.sim)
print(weight.gr1.sim, digits.summary = 4) 
detach.bugs()
## OPTIONAL for audit trail
# write.csv(gr1, row.names=TRUE,file="LoCHOvLoFAT.gr1.WeightxTime.02.15.15.csv")
##########    Delta Weight By Duration (time) - Group 2   ##########
rm(gr2)
gr2 <- subset(the.data, the.data$group.duration == 2)
control.mean <- gr2$outcome.mean.weight.control
control.sd <- gr2$outcome.sd.weight.control
control.pop <- gr2$outcome.pop.weight.control
rx.mean <- gr2$outcome.mean.weight.rx
rx.sd <- gr2$outcome.sd.weight.rx
rx.pop <- gr2$outcome.pop.weight.rx
gr2$weight.sdpi <- with(gr2, sqrt(((control.pop-1) *
  control.sd^2 + (rx.pop-1) * rx.sd^2) / (control.pop + rx.pop - 2)))
gr2 <- escalc(m1i=control.mean, sd1i=control.sd, n1i=control.pop,
  m2i=rx.mean, sd2i=rx.sd, n2i=rx.pop, measure="MD", data=gr2, append=TRUE)
gr2 <- rename(gr2, c("yi"="gr2.weight.yi", "vi"="gr2.weight.vi"))
gr2$gr2.weight.yi <- gr2$gr2.weight.yi * -1
ma.gr2.weight <- rma(yi=gr2.weight.yi, vi=gr2.weight.vi, data=gr2,
                     method="REML")
## funnel plot
png(filename = (paste(sens.path, "Funnel.gr2.WeightxTime.02.15.15.png", 
  sep="")), res=92, width=680, height=600, type="cairo")
### decrease margins so the full space is used
par(mar=c(5,4,1,2))
### create contour enhanced funnel plot (with funnel centered at 0)
funnel(ma.gr2.weight, level=c(90, 95, 99), 
       shade=c("white", "gray", "darkgray"), refline=0)
dev.off()
"RANDOM EFFECT META-ANALYSIS CHANGE IN WEIGHT by DURATION (gr2 studies)"
ma.gr2.weight
## Bayesian analysis
y <- as.vector(gr2[,"gr2.weight.yi"])
y <- y[complete.cases(y)]
tau.y <- as.vector(gr2[,"gr2.weight.vi"])
tau.y <- tau.y[complete.cases(tau.y)]
k <- length(y)
effect <- list("y", "tau.y", "k")
params <- c("mu", "theta", "prob.anykg", "prob.2.5kg", "prob.5kg", "prob.10kg")
weight.gr2.sim <- bugs(data = effect, inits = NULL, parameters = params,
  model.file = paste(bugs.path, "weight.by.group.txt", sep=""), n.chains=1, 
  n.iter=50000, n.burnin=10000, DIC=TRUE, debug=FALSE)
attach.bugs(weight.gr2.sim)
print(weight.gr2.sim, digits.summary = 4) 
detach.bugs()
## OPTIONAL for audit trail
# write.csv(gr2, row.names=TRUE, file="LoCHOvLoFAT.gr2.WeightxTime.02.15.15.csv")
##########    Delta Weight By Duration (time) - Group 3    ##########
rm(gr3)
gr3 <- subset(the.data, the.data$group.duration == 3)
control.mean <- gr3$outcome.mean.weight.control
control.sd <- gr3$outcome.sd.weight.control
control.pop <- gr3$outcome.pop.weight.control
rx.mean <- gr3$outcome.mean.weight.rx
rx.sd <- gr3$outcome.sd.weight.rx
rx.pop <- gr3$outcome.pop.weight.rx
gr3$weight.sdpi <- with(gr3, sqrt(((control.pop-1) *
  control.sd^2 + (rx.pop-1) * rx.sd^2) / (control.pop + rx.pop - 2)))
gr3 <- escalc(m1i=control.mean, sd1i=control.sd, n1i=control.pop,
  m2i=rx.mean, sd2i=rx.sd, n2i=rx.pop, measure="MD", data=gr3, append=TRUE)
gr3 <- rename(gr3, c("yi"="gr3.weight.yi", "vi"="gr3.weight.vi"))
gr3$gr3.weight.yi <- gr3$gr3.weight.yi * -1
ma.gr3.weight <- rma(yi=gr3.weight.yi, vi=gr3.weight.vi, data=gr3,
                     method="REML")
## funnel plot
png(filename = (paste(sens.path, "Funnel.gr3.WeightxTime.02.15.15.png", 
  sep="")), res=92, width=680, height=600, type="cairo")
### decrease margins so the full space is used
par(mar=c(5,4,1,2))
### create contour enhanced funnel plot (with funnel centered at 0)
funnel(ma.gr3.weight, level=c(90, 95, 99), 
       shade=c("white", "gray", "darkgray"), refline=0)
dev.off()
"RANDOM EFFECT META-ANALYSIS CHANGE IN WEIGHT by DURATION (gr3 studies)"
ma.gr3.weight
## Bayesian analysis
y <- as.vector(gr3[,"gr3.weight.yi"])
y <- y[complete.cases(y)]
tau.y <- as.vector(gr3[,"gr3.weight.vi"])
tau.y <- tau.y[complete.cases(tau.y)]
k <- length(y)
effect <- list("y", "tau.y", "k")
params <- c("mu", "theta", "prob.anykg", "prob.2.5kg", "prob.5kg", "prob.10kg")
weight.gr3.sim <- bugs(data = effect, inits = NULL, parameters = params,
  model.file = paste(bugs.path, "weight.by.group.txt", sep=""), n.chains=1, 
  n.iter=50000, n.burnin=10000, DIC=TRUE, debug=FALSE)
attach.bugs(weight.gr3.sim)
print(weight.gr3.sim, digits.summary = 4) 
detach.bugs()
## OPTIONAL for audit trail
# write.csv(gr3, row.names=TRUE, file="LoCHOvLoFAT.gr3.WeightxTime.02.15.15.csv")
sink()

# *******************************

####  BAYESIAN RISK ANALYSIS (BEST) RUN NATIVELY ON MAC OSX OR WIN7PRO  ####
"    BAYESIAN RISK ANALYSIS (BEST)    "
###  BEST works under parallels or on native Mac OSX
###  Code executed on native OSX, not in batch mode
##########===========================================================#########
sink(paste(best.path, "BEST.Analysis.02.15.15.txt", sep=""), append=TRUE, 
     split=TRUE)
library(rjags)
source("BEST.R")  # Get functions loaded into R's working memory
options(digits=3)
merge("LoFAT N with d.Risk:", sum(outcome.pop.systolicbp.control), sep="")
merge("LoCHO N with d.Risk:", sum(outcome.pop.systolicbp.rx), sep="")

#####    RCTs - All Data - Between Groups   #############################
###
" Scenario 1: All Delta WH-Lo"
dev.next(2)
df.complete <- na.omit(data.frame((100 * the.data$delta.wh_lo.risk.rx), 
  (100 * the.data$delta.wh_lo.risk.control)))
# Run the Bayesian analysis:
mcmcChain = BESTmcmc( df.complete[ ,1] , df.complete[ ,2] ) 
# Plot the results of the Bayesian analysis:
postInfo = BESTplot( df.complete[ ,1] , df.complete[ ,2] , mcmcChain , 
  pairsPlot=TRUE )
# Show detailed summary info on console:
# show( postInfo ) 
saveGraph(file=paste(best.path, "BEST.All.Delta.wh_lo.021515.png", sep=""),
  type="png" )
# Write results to file
as.data.frame(postInfo)
# write to temp file, read into temp DF, rename first row, then write to file
write.csv(postInfo, file=paste(best.path, "temp.df.csv", sep=""))
temp.all.1 <- read.csv(file=paste(best.path, "temp.df.csv", sep=""))
names(temp.all.1)[1] <- paste("Delta.Risk.WH-Lo")
write.csv(temp.all.1, row.names=FALSE,
  file=paste(best.path, "BEST.All.Delta.wh_lo.021515.csv", sep=""))
size <- length(dev.list()) + 1
for(i in size:1) {
   dev.off(i)
}

" Scenario 2: All Delta WH-Hi"
dev.next(2)
df.complete <- na.omit(data.frame((100 * the.data$delta.wh_hi.risk.rx), 
  (100 * the.data$delta.wh_hi.risk.control)))
# Run the Bayesian analysis:
mcmcChain = BESTmcmc( df.complete[ ,1] , df.complete[ ,2] ) 
# Plot the results of the Bayesian analysis:
postInfo = BESTplot( df.complete[ ,1] , df.complete[ ,2] , mcmcChain , 
  pairsPlot=TRUE )
# Show detailed summary info on console:
# show( postInfo ) 
saveGraph(file=paste(best.path, "BEST.All.Delta.wh_hi.021515.png", sep=""),
  type="png" )
# Write results to file
as.data.frame(postInfo)
# write to temp file, read into temp DF, rename first row, then write to file
write.csv(postInfo, file=paste(best.path, "temp.df.csv", sep=""))
temp.all.2 <- read.csv(file=paste(best.path, "temp.df.csv", sep=""))
names(temp.all.2)[1] <- paste("Delta.Risk.WH-Hi")
write.csv(temp.all.2, row.names=FALSE,
  file=paste(best.path, "BEST.All.Delta.wh_hi.021515.csv", sep=""))
size <- length(dev.list()) + 1
for(i in size:1) {
   dev.off(i)
}

" Scenario 3: All Delta AA-Lo"
dev.next(2)
df.complete <- na.omit(data.frame((100 * the.data$delta.aa_lo.risk.rx), 
  (100 * the.data$delta.aa_lo.risk.control)))
# Run the Bayesian analysis:
mcmcChain = BESTmcmc( df.complete[ ,1] , df.complete[ ,2] ) 
# Plot the results of the Bayesian analysis:
postInfo = BESTplot( df.complete[ ,1] , df.complete[ ,2] , mcmcChain , 
  pairsPlot=TRUE )
# Show detailed summary info on console:
# show( postInfo ) 
saveGraph(file=paste(best.path, "BEST.All.Delta.aa_lo.021515.png", sep=""),
          type="png" )
# Write results to file
as.data.frame(postInfo)
# write to temp file, read into temp DF, rename first row, then write to file
write.csv(postInfo, file=paste(best.path, "temp.df.csv", sep=""))
temp.all.3 <- read.csv(file=paste(best.path, "temp.df.csv", sep=""))
names(temp.all.3)[1] <- paste("Delta.AA-Lo")
write.csv(temp.all.3, row.names=FALSE,
          file=paste(best.path, "BEST.All.Delta.aa_lo.021515.csv", sep=""))
size <- length(dev.list()) + 1
for(i in size:1) {
   dev.off(i)
}

" Scenario 4: All Delta AA-Hi"
dev.next(2)
df.complete <- na.omit(data.frame((100 * the.data$delta.aa_hi.risk.rx), 
  (100 * the.data$delta.aa_hi.risk.control)))
# Run the Bayesian analysis:
mcmcChain = BESTmcmc( df.complete[ ,1] , df.complete[ ,2] ) 
# Plot the results of the Bayesian analysis:
postInfo = BESTplot( df.complete[ ,1] , df.complete[ ,2] , mcmcChain , 
  pairsPlot=TRUE )
# Show detailed summary info on console:
# show( postInfo ) 
saveGraph(file=paste(best.path, "BEST.All.Delta.aa_hi.021515.png", sep=""),
          type="png" )
# Write results to file
as.data.frame(postInfo)
# write to temp file, read into temp DF, rename first row, then write to file
write.csv(postInfo, file=paste(best.path, "temp.df.csv", sep=""))
temp.all.4 <- read.csv(file=paste(best.path, "temp.df.csv", sep=""))
names(temp.all.4)[1] <- paste("Delta.AA-Hi")
write.csv(temp.all.4, row.names=FALSE,
          file=paste(best.path, "BEST.All.Delta.aa_hi.021515.csv", sep=""))
size <- length(dev.list()) + 1
for(i in size:1) {
   dev.off(i)
}
### Within Group - LoCHO & then LoFAT  #########################################
### the next 8 scenarios are for withiin group difference BEST analyses
##" Scenarios 5-8 are for LoCHO; scenarios 9-12 are for LoFAT

" Scenario 5: All LoCHO: within group - WH-Lo"
dev.next(2)
df.complete <- na.omit(data.frame((100 * the.data$outcome.wh_lo.risk.rx), 
  (100 * the.data$baseline.wh_lo.risk.rx)))
# Run the Bayesian analysis:
mcmcChain = BESTmcmc( df.complete[ ,1] , df.complete[ ,2] ) 
# Plot the results of the Bayesian analysis:
postInfo = BESTplot( df.complete[ ,1] , df.complete[ ,2] , mcmcChain , 
  pairsPlot=TRUE )
# Show detailed summary info on console:
# show( postInfo ) 
saveGraph(file=paste(best.path, "BEST.All.LoCHO.Delta.wh_lo.021515.png", sep=""),
          type="png" )
# Write results to file
as.data.frame(postInfo)
# write to temp file, read into temp DF, rename first row, then write to file
write.csv(postInfo,
          file=paste(best.path, "temp.df.csv", sep=""))
temp.all.5 <- read.csv(file=paste(best.path, "temp.df.csv", sep=""))
names(temp.all.5)[1] <- paste("LoCHO.Delta.WH-Lo")
write.csv(temp.all.5, row.names=FALSE,
          file=paste(best.path, "BEST.All.LoCHO.Delta.wh_lo.021515.csv", sep=""))
size <- length(dev.list()) + 1
for(i in size:1) {
   dev.off(i)
}

" Scenario 6: All LoCHO: within group - WH-Hi"
dev.next(2)
df.complete <- na.omit(data.frame((100 * the.data$outcome.wh_hi.risk.rx), 
  (100 * the.data$baseline.wh_hi.risk.rx)))
# Run the Bayesian analysis:
mcmcChain = BESTmcmc( df.complete[ ,1] , df.complete[ ,2] ) 
# Plot the results of the Bayesian analysis:
postInfo = BESTplot( df.complete[ ,1] , df.complete[ ,2] , mcmcChain , 
  pairsPlot=TRUE )
# Show detailed summary info on console:
# show( postInfo ) 
saveGraph(file=paste(best.path, "BEST.All.LoCHO.Delta.wh_hi.021515.png", sep=""),
          type="png" )
# Write results to file
as.data.frame(postInfo)
# write to temp file, read into temp DF, rename first row, then write to file
write.csv(postInfo,
          file=paste(best.path, "temp.df.csv", sep=""))
temp.all.6 <- read.csv(file=paste(best.path, "temp.df.csv", sep=""))
names(temp.all.6)[1] <- paste("LoCHO.Delta.WH-Hi")
write.csv(temp.all.6, row.names=FALSE,
          file=paste(best.path, "BEST.All.LoCHO.Delta.wh_hi.021515.csv", sep=""))
size <- length(dev.list()) + 1
for(i in size:1) {
   dev.off(i)
}

" Scenario 7: All LoCHO: within group - AA-Lo"
dev.next(2)
df.complete <- na.omit(data.frame((100 * the.data$outcome.aa_lo.risk.rx), 
  (100 * the.data$baseline.aa_lo.risk.rx)))
# Run the Bayesian analysis:
mcmcChain = BESTmcmc( df.complete[ ,1] , df.complete[ ,2] ) 
# Plot the results of the Bayesian analysis:
postInfo = BESTplot( df.complete[ ,1] , df.complete[ ,2] , mcmcChain , 
  pairsPlot=TRUE )
# Show detailed summary info on console:
# show( postInfo ) 
saveGraph(file=paste(best.path, "BEST.All.LoCHO.Delta.aa_lo.021515.png", sep=""),
          type="png" )
# Write results to file
as.data.frame(postInfo)
# write to temp file, read into temp DF, rename first row, then write to file
write.csv(postInfo,
          file=paste(best.path, "temp.df.csv", sep=""))
temp.all.7 <- read.csv(file=paste(best.path, "temp.df.csv", sep=""))
names(temp.all.7)[1] <- paste("LoCHO.Delta.AA-Lo")
write.csv(temp.all.7, row.names=FALSE,
          file=paste(best.path, "BEST.All.LoCHO.Delta.aa_lo.021515.csv", sep=""))
dev.off()

" Scenario 8: All LoCHO: within group - AA-Hi"
dev.next(2)
df.complete <- na.omit(data.frame((100 * the.data$outcome.aa_hi.risk.rx), 
  (100 * the.data$baseline.aa_hi.risk.rx)))
# Run the Bayesian analysis:
mcmcChain = BESTmcmc( df.complete[ ,1] , df.complete[ ,2] ) 
# Plot the results of the Bayesian analysis:
postInfo = BESTplot( df.complete[ ,1] , df.complete[ ,2] , mcmcChain , 
  pairsPlot=TRUE )
# Show detailed summary info on console:
# show( postInfo ) 
saveGraph(file=paste(best.path, "BEST.All.LoCHO.Delta.aa_hi.021515.png", sep=""),
          type="png" )
# Write results to file
as.data.frame(postInfo)
# write to temp file, read into temp DF, rename first row, then write to file
write.csv(postInfo,
          file=paste(best.path, "temp.df.csv", sep=""))
temp.all.8 <- read.csv(file=paste(best.path, "temp.df.csv", sep=""))
names(temp.all.8)[1] <- paste("LoCHO.Delta.AA-Hi")
write.csv(temp.all.8, row.names=FALSE,
          file=paste(best.path, "BEST.All.LoCHO.Delta.aa_hi.021515.csv", sep=""))
size <- length(dev.list()) + 1
for(i in size:1) {
   dev.off(i)
}

" Scenario 9: All LoFAT: within group - WH-Lo"
dev.next(2)
df.complete <- na.omit(data.frame((100 * the.data$outcome.wh_lo.risk.control), 
  (100 * the.data$baseline.wh_lo.risk.control)))
# Run the Bayesian analysis:
mcmcChain = BESTmcmc( df.complete[ ,1] , df.complete[ ,2] ) 
# Plot the results of the Bayesian analysis:
postInfo = BESTplot( df.complete[ ,1] , df.complete[ ,2] , mcmcChain , 
  pairsPlot=TRUE )
# Show detailed summary info on console:
# show( postInfo ) 
saveGraph(file=paste(best.path, "BEST.All.LoFAT.Delta.wh_lo.021515.png", sep=""),
          type="png" )
# Write results to file
as.data.frame(postInfo)
# write to temp file, read into temp DF, rename first row, then write to file
write.csv(postInfo,
          file=paste(best.path, "temp.df.csv", sep=""))
temp.all.9 <- read.csv(file=paste(best.path, "temp.df.csv", sep=""))
names(temp.all.9)[1] <- paste("LoFAT.Delta.WH-Lo")
write.csv(temp.all.9, row.names=FALSE,
          file=paste(best.path, "BEST.All.LoFAT.Delta.wh_lo.021515.csv", sep=""))
size <- length(dev.list()) + 1
for(i in size:1) {
   dev.off(i)
}

" Scenario 10: All LoFAT: within group - WH-Hi"
dev.next(2)
df.complete <- na.omit(data.frame((100 * the.data$outcome.wh_hi.risk.control), 
  (100 * the.data$baseline.wh_hi.risk.control)))
# Run the Bayesian analysis:
mcmcChain = BESTmcmc( df.complete[ ,1] , df.complete[ ,2] ) 
# Plot the results of the Bayesian analysis:
postInfo = BESTplot( df.complete[ ,1] , df.complete[ ,2] , mcmcChain , 
  pairsPlot=TRUE )
# Show detailed summary info on console:
# show( postInfo ) 
saveGraph(file=paste(best.path, "BEST.All.LoFAT.Delta.wh_hi.021515.png", sep=""),
          type="png" )
# Write results to file
as.data.frame(postInfo)
# write to temp file, read into temp DF, rename first row, then write to file
write.csv(postInfo,
          file=paste(best.path, "temp.df.csv", sep=""))
temp.all.10 <- read.csv(file=paste(best.path, "temp.df.csv", sep=""))
names(temp.all.10)[1] <- paste("LoFAT.Delta.WH-Hi")
write.csv(temp.all.10, row.names=FALSE,
   file=paste(best.path, "BEST.All.LoFAT.Delta.wh_hi.021515.csv", sep=""))
size <- length(dev.list()) + 1
for(i in size:1) {
   dev.off(i)
}

" Scenario 11: All LoFAT: within group - AA-Lo"
dev.next(2)
df.complete <- na.omit(data.frame((100 * the.data$outcome.aa_lo.risk.control), 
  (100 * the.data$baseline.aa_lo.risk.control)))
# Run the Bayesian analysis:
mcmcChain = BESTmcmc( df.complete[ ,1] , df.complete[ ,2] ) 
# Plot the results of the Bayesian analysis:
postInfo = BESTplot( df.complete[ ,1] , df.complete[ ,2] , mcmcChain , 
  pairsPlot=TRUE )
# Show detailed summary info on console:
# show( postInfo ) 
saveGraph(file=paste(best.path, "BEST.All.LoFAT.Delta.aa_lo.021515.png", sep=""),
          type="png" )
# Write results to file
as.data.frame(postInfo)
# write to temp file, read into temp DF, rename first row, then write to file
write.csv(postInfo,
          file=paste(best.path, "temp.df.csv", sep=""))
temp.all.11 <- read.csv(file=paste(best.path, "temp.df.csv", sep=""))
names(temp.all.11)[1] <- paste("LoFAT.Delta.AA-Lo")
write.csv(temp.all.11, row.names=FALSE,
          file=paste(best.path, "BEST.All.LoFAT.Delta.aa_lo.021515.csv", sep=""))
size <- length(dev.list()) + 1
for(i in size:1) {
   dev.off(i)
}

" Scenario 12: All LoFAT: within group - AA-Hi"
dev.next(2)
df.complete <- na.omit(data.frame((100 * the.data$outcome.aa_hi.risk.control), 
  (100 * the.data$baseline.aa_hi.risk.control)))
# Run the Bayesian analysis:
mcmcChain = BESTmcmc( df.complete[ ,1] , df.complete[ ,2] ) 
# Plot the results of the Bayesian analysis:
postInfo = BESTplot( df.complete[ ,1] , df.complete[ ,2] , mcmcChain , 
  pairsPlot=TRUE )
# Show detailed summary info on console:
# show( postInfo ) 
saveGraph(file=paste(best.path, "BEST.All.LoFAT.Delta.aa_hi.021515.png", sep=""),
          type="png" )
# Write results to file
as.data.frame(postInfo)
# write to temp file, read into temp DF, rename first row, then write to file
write.csv(postInfo,
          file=paste(best.path, "temp.df.csv", sep=""))
temp.all.12 <- read.csv(file=paste(best.path, "temp.df.csv", sep=""))
names(temp.all.12)[1] <- paste("LoFAT.Delta.AA-Hi")
write.csv(temp.all.12, row.names=FALSE,
          file=paste(best.path, "BEST.All.LoFAT.Delta.aa_hi.021515.csv", sep=""))
size <- length(dev.list()) + 1
for(i in size:1) {
   dev.off(i)
}

sink()
